# Supplementary material for: N-[4-(4-Fluoro­phen­yl)-5-hy­droxy­methyl-6-isopropyl­pyrimidin-2-yl]-N-methyl­methane­sulfonamide
Source: Acta Crystallogr Sect E Struct Rep Online. 2011 Nov 25;67(Pt 12):o3432. doi: 10.1107/S1600536811049051 (PMC3239065; doi:10.1107/S1600536811049051)
Supplement: Supplementary file 2 [file e-67-o3432-Isup2.hkl]

# 
# h,k,l, Fc-squared, Fo-squared, sigma(Fo-squared) and status flag 
# 
data_I
_shelx_title '    X in P2(1)/c' 
_shelx_refln_list_code          4 
_shelx_F_calc_maximum      148.08 
_exptl_crystal_F_000       744.00 
_reflns_d_resolution_high  0.8295 
 
loop_ 
 _symmetry_equiv_pos_as_xyz 
 'x, y, z' 
 '-x, y+1/2, -z+1/2' 
 '-x, -y, -z' 
 'x, -y-1/2, z-1/2' 
 
_cell_length_a     5.8080 
_cell_length_b    11.8030 
_cell_length_c    25.8670 
_cell_angle_alpha  90.000 
_cell_angle_beta   93.100 
_cell_angle_gamma  90.000 
 
_shelx_F_squared_multiplier     1.000 
 
loop_ 
 _refln_index_h 
 _refln_index_k 
 _refln_index_l 
 _refln_F_squared_calc 
 _refln_F_squared_meas 
 _refln_F_squared_sigma 
 _refln_observed_status 
   1   0   0     5391.40     5585.22     28.03 o 
   2   0   0      933.48      957.14     16.80 o 
   3   0   0        7.17       18.54      6.44 o 
   4   0   0      792.88      741.71     24.11 o 
   5   0   0        5.56       11.56     11.89 o 
   6   0   0        0.28      -11.23     11.23 o 
   1   1   0    21926.87    15765.03    208.33 o 
   2   1   0     1091.98     1239.86     18.98 o 
   3   1   0      111.09      121.84      9.27 o 
   4   1   0        7.89       -7.64      7.64 o 
   5   1   0      168.89      150.42     15.16 o 
   6   1   0        3.83        7.85      9.16 o 
   0   2   0      167.48      209.21      6.87 o 
   1   2   0      528.40      512.33     10.36 o 
   2   2   0      105.82       92.39      7.74 o 
   3   2   0        0.86       -5.89      5.89 o 
   4   2   0      540.26      555.09     21.92 o 
   5   2   0      204.50      219.46     15.60 o 
   6   2   0       93.58      102.86     15.16 o 
   1   3   0     7595.57     7729.54     43.74 o 
   2   3   0     1307.82     1519.75     23.34 o 
   3   3   0      795.65      764.40     22.14 o 
   4   3   0       33.80       20.83      7.96 o 
   5   3   0       34.75       25.96      9.82 o 
   6   3   0        2.75       10.25     11.67 o 
   0   4   0     3594.28     3516.71     31.09 o 
   1   4   0     2952.77     3226.13     31.74 o 
   2   4   0       14.36       16.47      6.11 o 
   3   4   0     1463.71     1514.73     31.20 o 
   4   4   0        0.50       -3.38     10.47 o 
   5   4   0       98.60      111.58     13.42 o 
   6   4   0        2.63        1.09     11.56 o 
   1   5   0      197.49      202.66     11.02 o 
   2   5   0      570.80      546.47     18.22 o 
   3   5   0        0.06        5.13      6.54 o 
   4   5   0      136.12      110.38     13.53 o 
   5   5   0      314.43      274.22     20.40 o 
   6   5   0        0.01       -3.27     11.78 o 
   0   6   0       11.29       -6.22      9.71 o 
   1   6   0     1384.14     1405.55     27.05 o 
   2   6   0      542.75      600.24     19.85 o 
   3   6   0       44.27       55.41      9.38 o 
   4   6   0      190.95      208.88     16.69 o 
   5   6   0       58.43       63.81     13.85 o 
   6   6   0        2.34       12.54     12.43 o 
   1   7   0      411.11      434.99     17.67 o 
   2   7   0       92.03      104.93     10.91 o 
   3   7   0       32.06       34.36      8.84 o 
   4   7   0       21.68       18.22     11.02 o 
   5   7   0       10.75       -2.95     13.09 o 
   6   7   0       13.30       20.40     14.62 o 
   0   8   0      333.52      351.55     16.91 o 
   1   8   0       84.55       77.55     10.36 o 
   2   8   0      331.59      283.60     16.80 o 
   3   8   0      597.57      551.27     24.65 o 
   4   8   0       82.79       66.32     14.07 o 
   5   8   0        3.02        4.25     10.25 o 
   1   9   0     1626.70     1565.13     36.87 o 
   2   9   0     1303.91     1308.91     35.34 o 
   3   9   0      487.18      451.14     24.11 o 
   4   9   0      105.31      109.95     15.60 o 
   5   9   0        0.91        0.00     12.22 o 
   0  10   0      655.06      804.76     27.71 o 
   1  10   0      593.49      611.81     28.36 o 
   2  10   0      164.62      143.87     14.73 o 
   3  10   0       11.23       21.27      9.27 o 
   4  10   0       57.49       67.74     13.63 o 
   1  11   0        0.38      -14.51     14.51 o 
   2  11   0       78.96       67.74     12.87 o 
   3  11   0       40.81       42.87     13.31 o 
   4  11   0       39.70       44.94     16.58 o 
   0  12   0      298.62      306.18     23.12 o 
   1  12   0       13.94        2.95     10.58 o 
   2  12   0        0.73      -10.36     10.80 o 
   3  12   0       35.27       44.94     13.63 o 
   1  13   0      143.20      149.00     17.89 o 
   2  13   0      159.32      132.64     19.09 o 
   0  14   0       73.59      108.09     19.09 o 
   1  14   0       45.44       48.32     14.73 o 
  -6   1   1        2.54       11.78     10.25 o 
  -5   1   1        3.20       12.43      7.74 o 
  -4   1   1       15.68       27.16      7.64 o 
  -3   1   1     2960.01     2902.39     36.98 o 
  -2   1   1     5060.69     5289.08     39.59 o 
  -1   1   1     9937.65     8380.17    155.00 o 
   0   1   1     6694.46     5860.58    187.99 o 
   1   1   1    11769.64     9783.32    167.21 o 
   2   1   1     2463.91     2341.96     26.40 o 
   3   1   1      963.25     1010.48     23.78 o 
   4   1   1      969.21      991.06     27.60 o 
   5   1   1       59.64       45.92     11.13 o 
   6   1   1        3.45      -10.25     10.25 o 
  -6   2   1        0.04       20.94      7.96 o 
  -5   2   1       13.60       13.42     10.03 o 
  -4   2   1      167.63      147.91     12.65 o 
  -3   2   1       13.04        0.87      6.65 o 
  -2   2   1     2041.28     1998.92     25.52 o 
  -1   2   1    14294.01    12079.14    208.44 o 
   0   2   1        0.02       -2.04      2.04 o 
   1   2   1     1765.84     1813.38     19.20 o 
   2   2   1      239.97      263.09     10.80 o 
   3   2   1      966.12      902.06     22.47 o 
   4   2   1       21.92       34.80      7.85 o 
   5   2   1       64.43       73.74     10.91 o 
   6   2   1        3.38       -4.04     11.89 o 
  -6   3   1      151.10      137.54     17.78 o 
  -5   3   1       28.95       31.63     10.03 o 
  -4   3   1        6.60        3.82      7.53 o 
  -3   3   1       15.00       18.54      6.44 o 
  -2   3   1     2881.58     3114.33     33.27 o 
  -1   3   1     2770.96     3063.72     27.71 o 
   0   3   1    12210.25    10198.72    141.87 o 
   1   3   1        3.49        5.45      6.00 o 
   2   3   1      496.74      475.35     14.62 o 
   3   3   1       20.39       20.62      6.76 o 
   4   3   1        0.98       -7.64      7.64 o 
   5   3   1      136.94      141.25     14.73 o 
   6   3   1        1.67       12.33      9.71 o 
  -6   4   1        0.02       12.65     10.25 o 
  -5   4   1        7.47       24.54      8.73 o 
  -4   4   1       24.76       28.03      9.38 o 
  -3   4   1       89.04       94.02     10.03 o 
  -2   4   1      591.01      570.57     16.69 o 
  -1   4   1       21.31       33.16      5.13 o 
   0   4   1     4002.22     4330.25     77.77 o 
   1   4   1     3030.65     3356.80     32.29 o 
   2   4   1       47.32       32.83      5.78 o 
   3   4   1      213.03      259.38     14.29 o 
   4   4   1      607.93      638.86     23.78 o 
   5   4   1       53.32       44.18     12.11 o 
   6   4   1       13.28       21.16     11.34 o 
  -6   5   1        3.73        1.09     12.00 o 
  -5   5   1       29.27       21.27     11.89 o 
  -4   5   1      164.76      149.32     13.42 o 
  -3   5   1     1437.60     1454.20     32.07 o 
  -2   5   1       32.30       35.45      6.65 o 
  -1   5   1     2764.87     2865.96     32.83 o 
   0   5   1      118.54      131.33      6.13 o 
   1   5   1     1817.67     1879.48     26.72 o 
   2   5   1      282.14      314.03     14.07 o 
   3   5   1      337.83      379.80     16.80 o 
   4   5   1      244.13      225.24     16.80 o 
   5   5   1       43.67       75.70     12.22 o 
   6   5   1        3.51       13.20     11.02 o 
  -6   6   1        1.04      -12.98     12.98 o 
  -5   6   1        2.62       -1.85     12.11 o 
  -4   6   1       36.93       24.43      9.93 o 
  -3   6   1       76.75       74.06     10.47 o 
  -2   6   1     1028.89     1123.15     26.18 o 
  -1   6   1      476.15      409.47     15.27 o 
   0   6   1      290.54      261.76     12.49 o 
   1   6   1      770.40      623.04     18.98 o 
   2   6   1      554.05      509.06     18.43 o 
   3   6   1      412.89      423.54     18.65 o 
   4   6   1      437.87      427.69     21.49 o 
   5   6   1       28.96       34.80     10.36 o 
   6   6   1        4.29       13.74     11.56 o 
  -6   7   1       25.85       28.69     14.40 o 
  -5   7   1       45.91       53.77     13.31 o 
  -4   7   1       20.76       15.71     11.67 o 
  -3   7   1      192.20      211.72     14.83 o 
  -2   7   1        0.47       -3.49      6.22 o 
  -1   7   1      225.40      239.75     13.31 o 
   0   7   1       96.27       69.12      5.90 o 
   1   7   1      120.10      104.60     10.25 o 
   2   7   1       89.49       75.48      9.49 o 
   3   7   1       16.39       22.14      8.18 o 
   4   7   1      122.25      131.76     15.38 o 
   5   7   1       73.70       91.95     13.53 o 
   6   7   1        3.94       12.00     11.23 o 
  -5   8   1       19.84       46.79     11.78 o 
  -4   8   1      453.74      487.57     24.43 o 
  -3   8   1      301.26      291.01     19.20 o 
  -2   8   1       31.94       27.71      8.94 o 
  -1   8   1      757.70      657.84     23.23 o 
   0   8   1      358.62      318.09     14.40 o 
   1   8   1      526.94      568.07     21.05 o 
   2   8   1      388.15      387.65     18.87 o 
   3   8   1     1514.93     1457.58     38.07 o 
   4   8   1       56.23       46.68     13.31 o 
   5   8   1        1.95       -6.44     11.13 o 
  -5   9   1        1.36       11.34     10.69 o 
  -4   9   1       49.38       45.70     12.11 o 
  -3   9   1      123.43      129.36     14.94 o 
  -2   9   1      487.15      460.30     23.01 o 
  -1   9   1       28.55       32.72      8.40 o 
   0   9   1      130.05      118.30      8.67 o 
   1   9   1       59.19       59.45     10.91 o 
   2   9   1       38.99       47.67     11.45 o 
   3   9   1      191.91      187.06     16.58 o 
   4   9   1       26.43       32.18     10.03 o 
   5   9   1        0.02       -6.87     11.23 o 
  -4  10   1       88.93       77.23     16.36 o 
  -3  10   1        4.26       -5.56     10.36 o 
  -2  10   1      150.38      150.63     15.93 o 
  -1  10   1       11.00       19.31      9.27 o 
   0  10   1      356.36      343.70     13.54 o 
   1  10   1     1402.40     1512.55     38.50 o 
   2  10   1        4.86       -5.89     10.14 o 
   3  10   1        2.05      -10.25     10.47 o 
   4  10   1        0.01       -4.25      9.49 o 
  -4  11   1       16.31       16.14     11.78 o 
  -3  11   1      117.62      121.62     16.03 o 
  -2  11   1       68.61       84.53     12.43 o 
  -1  11   1      192.97      209.21     18.54 o 
   0  11   1      227.18      224.11     34.96 o 
   1  11   1        7.43       26.18     12.11 o 
   2  11   1       13.69        9.27     10.14 o 
   3  11   1       32.95        5.13     13.74 o 
   4  11   1        3.14        1.20     12.33 o 
  -3  12   1       20.34       35.99     12.43 o 
  -2  12   1        2.12       14.51      9.60 o 
  -1  12   1        7.01        8.84     10.58 o 
   0  12   1       34.04       36.66      9.87 o 
   1  12   1        4.83        9.82     10.03 o 
   2  12   1      216.36      214.01     19.52 o 
   3  12   1       98.47       93.48     15.60 o 
  -2  13   1        0.17       11.45     11.45 o 
  -1  13   1       10.02       -7.64     10.91 o 
   0  13   1       15.22       18.87     13.42 o 
   1  13   1      116.65       69.70     16.80 o 
   2  13   1        3.80       -4.58     11.67 o 
  -1  14   1       23.83       24.11     12.65 o 
   0  14   1       37.13       38.01     10.45 o 
   1  14   1       51.37       51.92     16.25 o 
  -7   0   2       14.45       32.83     12.43 o 
  -6   0   2      278.38      322.86     20.83 o 
  -5   0   2       37.17       43.85     10.58 o 
  -4   0   2      729.90      630.57     22.36 o 
  -3   0   2     1117.41     1213.14     25.63 o 
  -2   0   2      560.24      607.88     14.83 o 
  -1   0   2       38.30       45.27      4.91 o 
   0   0   2     1913.82     2010.32     36.54 o 
   1   0   2     4400.69     4320.05     26.18 o 
   2   0   2     1757.46     1697.65     22.69 o 
   3   0   2     6716.80     7416.60     57.05 o 
   4   0   2      262.65      273.67     15.38 o 
   5   0   2       29.71       21.82      7.74 o 
   6   0   2        3.38        5.89     10.58 o 
  -6   1   2        0.04       -1.96      7.85 o 
  -5   1   2      324.17      336.93     19.52 o 
  -4   1   2       40.72       52.14      8.40 o 
  -3   1   2       46.14       65.88      7.96 o 
  -2   1   2      528.77      561.41     14.18 o 
  -1   1   2    12774.20    11244.06    181.94 o 
   0   1   2      531.21      623.24      5.71 o 
   1   1   2     1267.19     1208.12     14.62 o 
   2   1   2     2808.73     2961.62     29.67 o 
   3   1   2      122.89      150.63     10.69 o 
   4   1   2        3.74        8.40      6.98 o 
   5   1   2       81.84       85.41     11.02 o 
   6   1   2       10.24       12.87      9.16 o 
  -6   2   2        2.47        4.04      9.93 o 
  -5   2   2       11.89       -3.93      9.71 o 
  -4   2   2       13.60       27.92      7.09 o 
  -3   2   2     1897.93     1960.74     31.20 o 
  -2   2   2     2283.64     2445.04     28.36 o 
  -1   2   2    11693.92     9942.02    191.32 o 
   0   2   2     7356.94     6492.02    217.99 o 
   1   2   2      437.06      432.38     10.25 o 
   2   2   2       99.45      129.47      9.38 o 
   3   2   2       13.74       27.38      6.76 o 
   4   2   2      413.48      415.69     18.00 o 
   5   2   2      151.15      143.65     14.51 o 
   6   2   2       19.86        0.00     11.89 o 
  -6   3   2        7.77       -2.07     11.89 o 
  -5   3   2        3.78        8.94     10.47 o 
  -4   3   2      526.05      510.26     20.62 o 
  -3   3   2      709.44      768.98     21.16 o 
  -2   3   2      518.71      509.38     15.49 o 
  -1   3   2      543.36      508.84     12.98 o 
   0   3   2    15918.47    13000.79    163.39 o 
   1   3   2     4383.24     4726.57     34.90 o 
   2   3   2      369.21      323.85     12.33 o 
   3   3   2      258.89      263.64     13.74 o 
   4   3   2      461.56      468.70     20.18 o 
   5   3   2       12.81       18.87     10.03 o 
   6   3   2       28.17       26.72     11.67 o 
  -6   4   2        0.43        5.24     12.00 o 
  -5   4   2       48.06       52.36     11.23 o 
  -4   4   2      145.82      133.62     14.07 o 
  -3   4   2       15.26       10.36      5.45 o 
  -2   4   2      291.83      290.47     12.43 o 
  -1   4   2       25.89       25.31      4.80 o 
   0   4   2      287.91      280.00      9.18 o 
   1   4   2      592.06      617.04     15.60 o 
   2   4   2      108.94       90.21      7.42 o 
   3   4   2       20.22       11.56      6.33 o 
   4   4   2      193.95      221.75     15.38 o 
   5   4   2      206.98      222.08     16.36 o 
   6   4   2        8.33       10.58     11.23 o 
  -6   5   2       17.26       21.82     12.65 o 
  -5   5   2        0.45        6.22     10.25 o 
  -4   5   2      104.38       89.77     12.00 o 
  -3   5   2       12.19       23.78      6.65 o 
  -2   5   2       34.17       14.94      6.65 o 
  -1   5   2      196.69      171.36      9.82 o 
   0   5   2      345.37      286.67      8.29 o 
   1   5   2       94.43      110.82      8.29 o 
   2   5   2      631.78      588.35     18.87 o 
   3   5   2      598.28      598.72     20.83 o 
   4   5   2       75.92       56.94     11.34 o 
   5   5   2       20.36       14.29     12.11 o 
   6   5   2       23.42       20.94     13.53 o 
  -6   6   2       88.97       75.26     15.82 o 
  -5   6   2      483.72      501.20     26.94 o 
  -4   6   2       27.64       25.31     10.14 o 
  -3   6   2      346.53      340.21     17.45 o 
  -2   6   2      637.43      646.93     20.29 o 
  -1   6   2      537.10      522.69     17.34 o 
   0   6   2       59.62       57.19      6.93 o 
   1   6   2       24.75       24.54      5.78 o 
   2   6   2     3385.09     3483.11     43.63 o 
   3   6   2       35.01       39.05      7.74 o 
   4   6   2       13.09       19.31      9.16 o 
   5   6   2       28.14       18.00     11.13 o 
   6   6   2       14.62       23.01     11.78 o 
  -6   7   2       44.33       77.77     13.09 o 
  -5   7   2      224.37      209.10     19.85 o 
  -4   7   2     1081.78     1061.85     35.45 o 
  -3   7   2      267.78      278.36     16.58 o 
  -2   7   2      580.81      586.06     20.62 o 
  -1   7   2      102.30      155.32     11.34 o 
   0   7   2     1202.90     1114.95     40.58 o 
   1   7   2     3890.41     4172.47     47.56 o 
   2   7   2      109.19      101.99     11.45 o 
   3   7   2      128.56      136.89     12.98 o 
   4   7   2       13.58       13.31      8.84 o 
   5   7   2       31.26       33.16     12.43 o 
   6   7   2       12.86       22.91     12.65 o 
  -5   8   2        0.09       -8.51     11.23 o 
  -4   8   2        8.10       12.54     11.23 o 
  -3   8   2       13.19       29.67      9.60 o 
  -2   8   2        6.24       -3.93      7.96 o 
  -1   8   2       11.01        1.85      6.65 o 
   0   8   2       27.49       19.92     10.09 o 
   1   8   2       46.68       39.70      9.38 o 
   2   8   2       56.89       68.61      8.51 o 
   3   8   2        3.10       -1.53     10.36 o 
   4   8   2      178.01      210.41     17.02 o 
   5   8   2        1.71       16.03     10.36 o 
  -5   9   2       59.24      100.24     15.16 o 
  -4   9   2       70.43       45.70     15.27 o 
  -3   9   2       51.12       56.39     10.14 o 
  -2   9   2      159.53      151.18     13.74 o 
  -1   9   2       93.33       67.19     10.47 o 
   0   9   2     1163.73     1164.92     22.17 o 
   1   9   2      111.21      108.53     12.11 o 
   2   9   2      164.36      182.59     15.27 o 
   3   9   2       24.58       20.29     10.80 o 
   4   9   2        1.71       -7.85      9.16 o 
   5   9   2       16.70       27.49     13.74 o 
  -4  10   2       39.24       31.74     10.69 o 
  -3  10   2        0.29        6.54      8.62 o 
  -2  10   2      182.52      202.66     17.45 o 
  -1  10   2       23.58       27.92      9.49 o 
   0  10   2      614.59      576.54     17.96 o 
   1  10   2      332.39      337.04     20.40 o 
   2  10   2      240.10      231.13     17.12 o 
   3  10   2        0.89       19.63      9.27 o 
   4  10   2       21.89       57.48      9.38 o 
  -4  11   2        0.42        9.16      9.93 o 
  -3  11   2       47.37       42.98     12.33 o 
  -2  11   2       73.57       64.25     12.22 o 
  -1  11   2      384.12      407.40     23.45 o 
   0  11   2        0.22        8.55      6.51 o 
   1  11   2      557.42      554.54     26.72 o 
   2  11   2       18.27       10.25     10.91 o 
   3  11   2      325.15      305.41     22.80 o 
   4  11   2        1.22       -1.20     10.58 o 
  -3  12   2       13.20       12.43     12.33 o 
  -2  12   2        0.66        9.27      9.93 o 
  -1  12   2        0.28       12.76      9.38 o 
   0  12   2      216.58      224.48     14.77 o 
   1  12   2       82.04       66.65     14.73 o 
   2  12   2      117.44      131.76     16.14 o 
   3  12   2       14.39        9.05     12.43 o 
  -2  13   2        0.19        0.00     11.89 o 
  -1  13   2      141.32      161.43     18.98 o 
   0  13   2       56.45       60.72      9.96 o 
   1  13   2        8.52       14.18     11.34 o 
   2  13   2        8.36        4.58     11.13 o 
  -1  14   2        0.28       16.91     11.23 o 
   0  14   2        5.08        5.94      9.64 o 
   1  14   2        0.65       -1.20     13.85 o 
  -6   1   3       13.64       23.67     12.54 o 
  -5   1   3       85.05       82.35     12.00 o 
  -4   1   3       77.37       55.41     10.14 o 
  -3   1   3        0.83       -5.24      5.24 o 
  -2   1   3        2.16        5.24      4.36 o 
  -1   1   3    12435.69    10469.51    183.68 o 
   0   1   3     1302.87     1487.49     17.89 o 
   1   1   3     1967.47     1997.17     19.31 o 
   2   1   3      132.90      162.96      8.73 o 
   3   1   3       40.47       35.23      6.87 o 
   4   1   3        0.57       -1.85      6.76 o 
   5   1   3      218.02      183.57     14.83 o 
   6   1   3        0.01       -6.98     10.03 o 
  -6   2   3        0.08       -1.96      9.05 o 
  -5   2   3       10.38       23.78      9.05 o 
  -4   2   3        6.43       23.23      7.85 o 
  -3   2   3      417.71      417.11     16.03 o 
  -2   2   3       49.47       23.12      6.65 o 
  -1   2   3     2160.00     2253.07     22.25 o 
   0   2   3     1589.94     1598.65     11.76 o 
   1   2   3      989.45      978.19     15.05 o 
   2   2   3       15.77       26.40      4.80 o 
   3   2   3       67.54       94.68      8.62 o 
   4   2   3        4.59        8.07      7.64 o 
   5   2   3      102.75       99.91     12.33 o 
   6   2   3        3.60        0.98     10.03 o 
  -6   3   3       30.41       37.74     14.18 o 
  -5   3   3      177.58      160.56     16.91 o 
  -4   3   3      592.61      542.87     21.71 o 
  -3   3   3     1371.68     1343.70     29.23 o 
  -2   3   3      477.87      544.29     15.49 o 
  -1   3   3     1703.31     1690.34     21.27 o 
   0   3   3     1399.96     1354.46     16.00 o 
   1   3   3     2554.24     2709.55     26.83 o 
   2   3   3     5193.53     5527.84     45.16 o 
   3   3   3      920.72      936.96     24.43 o 
   4   3   3      311.77      332.68     18.00 o 
   5   3   3       38.83       37.30     10.25 o 
   6   3   3       40.76       68.50     13.96 o 
  -6   4   3        0.26      -12.33     12.33 o 
  -5   4   3      310.09      267.78     20.18 o 
  -4   4   3     1241.27     1207.14     32.72 o 
  -3   4   3        3.82       11.02      5.56 o 
  -2   4   3      530.46      536.11     16.58 o 
  -1   4   3      797.27      870.75     16.91 o 
   0   4   3      636.49      636.13     12.82 o 
   1   4   3      739.64      597.52     16.14 o 
   2   4   3      505.25      570.03     17.23 o 
   3   4   3      336.17      374.78     16.36 o 
   4   4   3       79.50       77.88     11.56 o 
   5   4   3      121.31       93.91     15.27 o 
   6   4   3       18.74       25.63     11.67 o 
  -6   5   3       89.64       99.48     17.23 o 
  -5   5   3       10.52       23.12     10.25 o 
  -4   5   3       48.00       62.94     12.22 o 
  -3   5   3       24.72        9.16      6.98 o 
  -2   5   3      214.50      210.73     12.00 o 
  -1   5   3      244.52      254.91     11.67 o 
   0   5   3      110.35      104.38      5.62 o 
   1   5   3      202.72      184.12     10.69 o 
   2   5   3       16.28       16.69      5.67 o 
   3   5   3       22.36       31.30      6.98 o 
   4   5   3      487.46      424.63     21.27 o 
   5   5   3      113.51      149.87     15.27 o 
   6   5   3       10.45        9.93     12.00 o 
  -6   6   3        1.28        1.09     12.54 o 
  -5   6   3       18.66       33.81     12.00 o 
  -4   6   3      266.62      261.24     18.87 o 
  -3   6   3        9.65       21.38      7.20 o 
  -2   6   3      194.93      213.79     12.11 o 
  -1   6   3      244.07      266.04     12.76 o 
   0   6   3     5759.24     5910.58    145.78 o 
   1   6   3      406.25      423.32     15.38 o 
   2   6   3      512.50      449.83     17.56 o 
   3   6   3       51.82       42.10     10.25 o 
   4   6   3      160.81      138.74     13.74 o 
   5   6   3       82.05      101.00     12.76 o 
   6   6   3       17.66       24.32     13.20 o 
  -6   7   3       47.88       63.59     15.16 o 
  -5   7   3        0.98      -11.89     11.89 o 
  -4   7   3      847.52      857.55     31.52 o 
  -3   7   3        0.69        4.80      8.84 o 
  -2   7   3      526.40      535.02     20.62 o 
  -1   7   3      140.61      133.84     10.80 o 
   0   7   3        0.45        4.87      3.67 o 
   1   7   3      190.32      195.35     12.98 o 
   2   7   3       25.57       36.32      7.85 o 
   3   7   3      243.66      216.73     16.47 o 
   4   7   3       13.16       19.31      9.38 o 
   5   7   3       34.71       28.36     13.74 o 
   6   7   3       28.82       37.63     12.65 o 
  -5   8   3       89.44      101.22     14.73 o 
  -4   8   3        2.67       -7.20      9.71 o 
  -3   8   3     1094.58     1115.41     33.92 o 
  -2   8   3      511.79      506.11     21.27 o 
  -1   8   3      285.62      337.92     16.36 o 
   0   8   3     1363.41     1319.03     48.70 o 
   1   8   3      283.79      246.62     15.93 o 
   2   8   3       67.82       70.57     10.47 o 
   3   8   3       11.24       10.03      8.29 o 
   4   8   3      113.76      101.88     14.51 o 
   5   8   3       34.21       47.45     13.85 o 
  -5   9   3       11.01       -5.67     12.87 o 
  -4   9   3        0.31      -11.02     11.02 o 
  -3   9   3        0.70       -0.87      8.73 o 
  -2   9   3      486.66      503.82     22.69 o 
  -1   9   3        8.06       14.51      7.42 o 
   0   9   3       34.39       25.54     11.40 o 
   1   9   3      425.50      414.16     19.52 o 
   2   9   3     1217.16     1243.68     34.58 o 
   3   9   3       49.16       31.52     14.83 o 
   4   9   3        5.90        1.96     10.03 o 
   5   9   3       12.23       13.85     10.58 o 
  -4  10   3       35.77       50.94     11.34 o 
  -3  10   3       94.02       76.46     13.20 o 
  -2  10   3       22.13        7.53      8.29 o 
  -1  10   3        3.47        6.22      8.62 o 
   0  10   3      276.72      254.54     12.41 o 
   1  10   3      436.48      459.21     21.92 o 
   2  10   3      358.40      292.65     20.94 o 
   3  10   3      417.94      422.01     24.21 o 
   4  10   3       28.07       18.22     11.34 o 
  -4  11   3        0.10        2.29     10.69 o 
  -3  11   3        3.05       10.25      9.93 o 
  -2  11   3       29.16       35.45     10.36 o 
  -1  11   3      210.30      236.37     17.23 o 
   0  11   3      115.46      130.86     10.31 o 
   1  11   3        5.73       -3.49     10.91 o 
   2  11   3       64.10       50.72     12.65 o 
   3  11   3        0.25       -7.20     12.33 o 
   4  11   3       10.92        4.69     11.67 o 
  -3  12   3       41.36       54.21     12.11 o 
  -2  12   3      121.97      134.93     16.58 o 
  -1  12   3      232.01      215.32     18.76 o 
   0  12   3       34.97       27.43      8.67 o 
   1  12   3       46.01       32.50     13.31 o 
   2  12   3       44.01       47.99     13.96 o 
   3  12   3        2.98       24.98     12.98 o 
  -2  13   3        2.41        9.16     11.02 o 
  -1  13   3       42.59       52.57     12.87 o 
   0  13   3      168.13      180.68     14.38 o 
   1  13   3       18.23       43.85     12.22 o 
   2  13   3        1.55       11.56     11.89 o 
  -1  14   3       35.70       42.54     14.18 o 
   0  14   3        8.87        8.35      9.21 o 
   1  14   3        2.95        2.40     12.76 o 
  -6   0   4      101.78       88.57     14.29 o 
  -5   0   4      189.54      164.60     15.49 o 
  -4   0   4       54.75       49.41      8.94 o 
  -3   0   4      980.76     1112.35     25.31 o 
  -2   0   4     1590.78     1989.43     24.98 o 
  -1   0   4     1372.26     1204.96     15.27 o 
   0   0   4    10815.94     8995.28    102.00 o 
   1   0   4       89.50       77.66      5.13 o 
   2   0   4     2666.61     2730.82     29.67 o 
   3   0   4     1317.31     1235.94     26.18 o 
   4   0   4     2668.47     2686.64     41.12 o 
   5   0   4      395.77      348.50     21.49 o 
   6   0   4        0.49       -5.02      8.62 o 
  -6   1   4        1.87       -1.96     10.47 o 
  -5   1   4       18.84       26.61      8.73 o 
  -4   1   4       63.53       61.85      9.82 o 
  -3   1   4       42.68       54.87      7.20 o 
  -2   1   4     3171.69     3231.47     31.85 o 
  -1   1   4        0.87        7.20      3.16 o 
   0   1   4      165.48      168.98      5.73 o 
   1   1   4        0.68       -2.84      2.84 o 
   2   1   4        1.09       -1.31      3.60 o 
   3   1   4      812.21      832.90     22.03 o 
   4   1   4       14.38       17.89      8.29 o 
   5   1   4       15.69       26.40      9.49 o 
   6   1   4        1.46       -3.05     10.03 o 
  -6   2   4       44.01       46.14     12.43 o 
  -5   2   4      118.09      133.73     14.18 o 
  -4   2   4      823.35      793.74     26.07 o 
  -3   2   4      326.75      370.97     15.05 o 
  -2   2   4      143.37      131.00      8.40 o 
  -1   2   4    12871.66    10487.29    210.30 o 
   0   2   4      783.74      819.73     20.12 o 
   1   2   4      781.72      742.80     13.63 o 
   2   2   4      571.87      559.45     15.60 o 
   3   2   4      904.54      961.61     23.45 o 
   4   2   4      149.91      139.83     11.89 o 
   5   2   4       34.73       35.01      9.60 o 
   6   2   4       44.03       28.69     13.20 o 
  -6   3   4      255.39      258.29     22.03 o 
  -5   3   4      285.70      261.35     18.76 o 
  -4   3   4      523.37      528.80     22.14 o 
  -3   3   4     2603.49     2709.33     38.18 o 
  -2   3   4       45.15       50.83      6.22 o 
  -1   3   4      743.71      780.65     14.83 o 
   0   3   4      134.64      116.84      5.62 o 
   1   3   4      418.76      409.80     12.43 o 
   2   3   4     1066.68     1349.37     23.01 o 
   3   3   4     1759.05     1800.29     31.20 o 
   4   3   4      132.75      144.09     13.85 o 
   5   3   4       12.42       -3.38     11.13 o 
   6   3   4        0.17      -12.76     12.76 o 
  -6   4   4       62.03       63.37     14.62 o 
  -5   4   4      474.57      430.19     24.00 o 
  -4   4   4      105.40      116.38     15.60 o 
  -3   4   4       68.34       72.43      9.27 o 
  -2   4   4      193.64      182.59     10.14 o 
  -1   4   4     1148.26     1176.49     19.96 o 
   0   4   4      572.42      578.70     12.76 o 
   1   4   4     2566.23     2716.75     30.43 o 
   2   4   4     1274.64     1406.42     25.20 o 
   3   4   4      100.38      107.88     10.36 o 
   4   4   4      274.58      283.16     18.76 o 
   5   4   4       17.08       24.43     10.14 o 
   6   4   4        2.15        3.27     10.03 o 
  -6   5   4      250.65      224.80     21.49 o 
  -5   5   4        2.07       17.89     10.80 o 
  -4   5   4      453.18      403.58     21.49 o 
  -3   5   4       24.90       22.47      7.53 o 
  -2   5   4       84.57       74.28      6.98 o 
  -1   5   4     7601.10     7871.99     55.63 o 
   0   5   4     4698.63     5227.29     46.14 o 
   1   5   4       66.63       66.75      7.42 o 
   2   5   4       24.15       16.58      5.78 o 
   3   5   4       35.72       53.67      8.07 o 
   4   5   4        3.86        5.89      8.73 o 
   5   5   4      162.87      177.79     17.78 o 
   6   5   4        0.16      -11.02     11.02 o 
  -6   6   4       32.35       16.03     14.07 o 
  -5   6   4      676.06      616.28     30.43 o 
  -4   6   4     2116.66     2177.69     47.01 o 
  -3   6   4       36.34       36.76      8.62 o 
  -2   6   4      223.61      194.48     11.78 o 
  -1   6   4      130.63      182.92     10.91 o 
   0   6   4      222.45      227.34      8.60 o 
   1   6   4     1886.92     2235.18     32.40 o 
   2   6   4       54.18       43.41      7.96 o 
   3   6   4       53.32       38.07      8.94 o 
   4   6   4       18.54       14.94      7.96 o 
   5   6   4       73.94       92.39     13.53 o 
   6   6   4       29.93       60.65     13.63 o 
  -6   7   4      179.86      149.11     20.94 o 
  -5   7   4       82.28       82.24     15.71 o 
  -4   7   4        5.85       12.54     10.36 o 
  -3   7   4     1425.18     1408.06     35.67 o 
  -2   7   4       98.90       82.90     10.69 o 
  -1   7   4      525.07      548.21     19.31 o 
   0   7   4       39.81       37.57      5.47 o 
   1   7   4      132.29      190.99     11.89 o 
   2   7   4       11.24        5.45      6.33 o 
   3   7   4        0.92        5.02      7.64 o 
   4   7   4       89.01      111.26     13.42 o 
   5   7   4       45.23       58.14     11.56 o 
  -5   8   4        7.91       25.63     12.00 o 
  -4   8   4       97.54       85.84     13.96 o 
  -3   8   4      197.37      177.25     15.27 o 
  -2   8   4       13.84       24.21      8.29 o 
  -1   8   4        0.01       -0.65      5.34 o 
   0   8   4       38.37       70.15     49.41 o 
   1   8   4      633.42      603.19     21.82 o 
   2   8   4       88.33       66.65     11.34 o 
   3   8   4       27.40       22.69      9.16 o 
   4   8   4        1.38        9.16      9.16 o 
   5   8   4        5.74       -3.27     13.20 o 
  -5   9   4        6.43       11.45     11.45 o 
  -4   9   4        0.20        6.87      9.93 o 
  -3   9   4      109.54      101.11     14.07 o 
  -2   9   4        0.03        5.24      6.98 o 
  -1   9   4        5.77        6.22      7.74 o 
   0   9   4      960.64      927.53     19.78 o 
   1   9   4      234.31      206.59     15.71 o 
   2   9   4     1033.72     1005.90     31.52 o 
   3   9   4       28.94       34.47     10.25 o 
   4   9   4        3.56       -6.98     11.34 o 
   5   9   4       51.08       52.36     14.40 o 
  -4  10   4       27.74       44.72     12.54 o 
  -3  10   4        0.13        6.54     10.03 o 
  -2  10   4        2.96        8.40      7.31 o 
  -1  10   4       22.30       22.03      8.94 o 
   0  10   4      104.08      106.23      9.13 o 
   1  10   4       77.34       76.68     10.80 o 
   2  10   4        0.89       17.89      7.96 o 
   3  10   4        7.22       23.67     10.91 o 
   4  10   4       33.33       21.60     13.09 o 
  -4  11   4       21.32       13.85     15.05 o 
  -3  11   4       59.01       50.50     14.51 o 
  -2  11   4      163.36      177.68     17.34 o 
  -1  11   4       23.52       25.63     11.23 o 
   0  11   4      753.67      769.53     21.55 o 
   1  11   4      186.08      222.95     17.23 o 
   2  11   4      117.38      123.15     15.82 o 
   3  11   4       26.93       18.76     12.22 o 
   4  11   4       32.99       36.32     12.54 o 
  -3  12   4        1.82       13.63     12.11 o 
  -2  12   4      195.10      190.99     20.40 o 
  -1  12   4       63.77       56.39     14.62 o 
   0  12   4       27.08       22.58      9.20 o 
   1  12   4       16.20       33.70     11.78 o 
   2  12   4        1.51       21.05     10.36 o 
   3  12   4        8.56       26.29     11.13 o 
  -2  13   4       23.76       23.12     13.09 o 
  -1  13   4       35.86       41.78     13.31 o 
   0  13   4       14.62        7.33     10.31 o 
   1  13   4       34.91       36.43     11.67 o 
   2  13   4       59.89       59.23     13.20 o 
   0  14   4        1.97       -9.65      9.65 o 
  -6   1   5        9.38       26.83     10.47 o 
  -5   1   5       52.33       48.10     10.25 o 
  -4   1   5     1116.39     1055.96     29.67 o 
  -3   1   5      671.72      680.63     19.42 o 
  -2   1   5       82.28      111.04      7.85 o 
  -1   1   5     1297.90     1392.57     17.45 o 
   0   1   5      513.52      577.71      7.83 o 
   1   1   5     7406.69     7482.04     41.34 o 
   2   1   5       71.40       64.68      6.87 o 
   3   1   5     1224.04     1217.50     26.51 o 
   4   1   5      159.23      141.47     12.33 o 
   5   1   5       81.07       69.81     13.85 o 
   6   1   5       23.24       36.76     10.58 o 
  -6   2   5        0.91      -10.03     11.89 o 
  -5   2   5        0.73      -10.36     10.36 o 
  -4   2   5      389.59      325.59     18.43 o 
  -3   2   5      930.36     1005.35     24.43 o 
  -2   2   5     1345.43     1459.98     22.69 o 
  -1   2   5        1.20        2.40      3.27 o 
   0   2   5      327.50      414.60     25.47 o 
   1   2   5       61.25       65.66      5.34 o 
   2   2   5        0.87        3.49      3.60 o 
   3   2   5      377.81      400.31     16.47 o 
   4   2   5      200.69      207.35     14.29 o 
   5   2   5       34.42       32.18      9.60 o 
   6   2   5        0.08        0.00     10.47 o 
  -6   3   5        4.01       -3.05     11.67 o 
  -5   3   5       87.66       98.28     13.53 o 
  -4   3   5     1578.69     1517.57     36.32 o 
  -3   3   5     1292.69     1244.23     27.92 o 
  -2   3   5     4558.35     4653.38     42.21 o 
  -1   3   5      878.46      868.02     16.36 o 
   0   3   5     5184.55     5452.59    287.30 o 
   1   3   5      253.66      163.40      8.29 o 
   2   3   5      359.74      414.49     14.73 o 
   3   3   5      180.37      165.47     11.23 o 
   4   3   5      448.97      426.16     20.18 o 
   5   3   5        5.97       11.89      9.38 o 
   6   3   5       47.23       58.14     13.74 o 
  -6   4   5        0.18       -3.16     11.45 o 
  -5   4   5       68.29       66.97     15.16 o 
  -4   4   5      105.26      102.64     13.63 o 
  -3   4   5     3541.14     3400.98     45.05 o 
  -2   4   5        0.80       -0.87      4.69 o 
  -1   4   5      565.36      562.39     15.93 o 
   0   4   5     2180.28     2456.44     21.76 o 
   1   4   5      379.13      389.73     13.42 o 
   2   4   5      149.13      185.10     10.69 o 
   3   4   5      440.46      437.94     18.32 o 
   4   4   5       11.71        3.49      8.94 o 
   5   4   5        6.42      -11.23     11.23 o 
   6   4   5        2.17       -2.18     11.56 o 
  -6   5   5       44.32       38.61     17.02 o 
  -5   5   5       21.93       35.12     13.09 o 
  -4   5   5      140.01      147.03     14.29 o 
  -3   5   5      547.39      582.57     20.72 o 
  -2   5   5        7.20        6.11      5.34 o 
  -1   5   5       22.33       38.50      6.33 o 
   0   5   5      726.55      769.74     14.92 o 
   1   5   5      892.02      897.91     21.05 o 
   2   5   5      103.35      153.03     10.47 o 
   3   5   5       92.22       90.21      9.93 o 
   4   5   5       49.62       53.01     10.47 o 
   5   5   5        0.00       -6.44     12.98 o 
   6   5   5        1.34        0.00      9.93 o 
  -6   6   5        9.55        8.07     12.98 o 
  -5   6   5      199.88      187.17     19.31 o 
  -4   6   5       97.82      107.66     14.62 o 
  -3   6   5      583.48      595.01     22.36 o 
  -2   6   5        3.50        3.27      6.00 o 
  -1   6   5      909.65      936.85     23.23 o 
   0   6   5       35.79       40.91     12.27 o 
   1   6   5        0.85       -4.25      5.56 o 
   2   6   5       56.20       56.94      7.42 o 
   3   6   5       21.59       25.63      7.31 o 
   4   6   5       77.45       74.28     13.63 o 
   5   6   5        8.03        7.74     11.02 o 
   6   6   5        0.91       -7.09     12.87 o 
  -6   7   5       24.51       27.81     14.51 o 
  -5   7   5       34.56       23.23     13.53 o 
  -4   7   5       80.74       68.94     13.20 o 
  -3   7   5      267.10      242.15     16.25 o 
  -2   7   5       92.93      102.31     10.47 o 
  -1   7   5      447.47      490.51     18.98 o 
   0   7   5       84.29       79.29      6.43 o 
   1   7   5       53.40       46.58      8.18 o 
   2   7   5      187.52      222.08     13.31 o 
   3   7   5        2.66        0.76      7.53 o 
   4   7   5       19.87       15.49     10.14 o 
   5   7   5        0.16      -11.67     11.67 o 
  -5   8   5        0.50       -2.18     11.67 o 
  -4   8   5        3.02        8.18      9.82 o 
  -3   8   5        5.48       10.14      8.62 o 
  -2   8   5      101.41       97.95     10.80 o 
  -1   8   5      212.91      204.19     14.07 o 
   0   8   5      351.42      340.60     11.91 o 
   1   8   5       11.00       10.69      7.31 o 
   2   8   5       76.73       73.19      9.71 o 
   3   8   5        8.02        4.80      8.84 o 
   4   8   5       13.46       26.94      8.73 o 
   5   8   5       77.25       87.81     14.07 o 
  -5   9   5        0.06       11.56     10.03 o 
  -4   9   5        5.20        8.84     11.45 o 
  -3   9   5        4.36       14.62      8.62 o 
  -2   9   5       36.67       25.20      9.60 o 
  -1   9   5       89.90       62.72     11.34 o 
   0   9   5       45.00       53.61      7.05 o 
   1   9   5        4.62       -1.42      7.96 o 
   2   9   5       47.94       50.17     10.47 o 
   3   9   5       50.01       48.76     11.56 o 
   4   9   5       51.93       64.35     12.76 o 
   5   9   5       23.52       26.94     12.11 o 
  -4  10   5        2.25       -2.18     11.34 o 
  -3  10   5      301.10      299.30     20.72 o 
  -2  10   5      271.72      257.20     18.43 o 
  -1  10   5      103.61       91.51     13.42 o 
   0  10   5      878.84      882.82     21.54 o 
   1  10   5       21.89       12.00     10.14 o 
   2  10   5      383.65      368.35     22.58 o 
   3  10   5       28.20       43.08     12.33 o 
   4  10   5      273.47      263.74     23.34 o 
  -4  11   5       31.81       22.14     13.74 o 
  -3  11   5        1.28       -7.31     11.02 o 
  -2  11   5       26.03       46.47     10.91 o 
  -1  11   5       37.92       18.76     12.43 o 
   0  11   5        4.83        9.65      9.13 o 
   1  11   5       20.10       30.54     10.91 o 
   2  11   5        9.53       -0.98     11.67 o 
   3  11   5       31.23       37.85     12.11 o 
   4  11   5       33.18       34.36     13.53 o 
  -3  12   5       10.42       24.00     12.33 o 
  -2  12   5        8.02       33.60     11.34 o 
  -1  12   5      217.66      225.35     19.52 o 
   0  12   5      459.53      503.96     21.16 o 
   1  12   5       26.21       25.09     11.02 o 
   2  12   5      163.29      126.09     17.56 o 
   3  12   5        8.87       20.72     10.91 o 
  -2  13   5        8.49       22.03     11.45 o 
  -1  13   5       10.16       17.78     11.13 o 
   0  13   5        1.70        7.00      8.83 o 
   1  13   5       14.65       17.78     11.78 o 
   2  13   5        3.00       11.67     11.67 o 
   0  14   5       27.87       43.55     11.11 o 
  -6   0   6       35.01       48.87     11.23 o 
  -5   0   6     1131.19     1096.32     34.25 o 
  -4   0   6       49.10       63.15      9.93 o 
  -3   0   6      662.88      544.40     19.52 o 
  -2   0   6     5095.57     5279.48     41.89 o 
  -1   0   6       11.32       17.56      2.73 o 
   0   0   6     9642.52     8794.05    126.52 o 
   1   0   6    11009.83     9118.72    208.01 o 
   2   0   6     1140.76     1127.73     20.07 o 
   3   0   6       40.42       24.00      9.93 o 
   4   0   6        0.05       -1.85      6.11 o 
   5   0   6      110.18      116.38     14.62 o 
   6   0   6       38.87       28.80     13.74 o 
  -6   1   6       26.33       36.10     12.33 o 
  -5   1   6      129.04      137.00     14.29 o 
  -4   1   6       11.13       17.89      8.40 o 
  -3   1   6      110.13      114.97      9.05 o 
  -2   1   6      324.23      351.88     12.43 o 
  -1   1   6        6.16        8.40      2.95 o 
   0   1   6      334.08      359.07     13.58 o 
   1   1   6     1381.69     1517.90     19.74 o 
   2   1   6       41.80       38.83      5.13 o 
   3   1   6       11.23        6.33      5.67 o 
   4   1   6      473.85      451.57     18.98 o 
   5   1   6       81.73       89.01     12.33 o 
   6   1   6       18.77       22.80     10.91 o 
  -6   2   6        8.09        8.18     11.45 o 
  -5   2   6       42.26       46.25     11.67 o 
  -4   2   6      922.84      952.56     28.14 o 
  -3   2   6       98.14       96.75      9.16 o 
  -2   2   6       28.55        7.74      5.56 o 
  -1   2   6     4002.05     4234.53     33.60 o 
   0   2   6     9582.99     8795.10    139.45 o 
   1   2   6     9234.56     9097.34     50.07 o 
   2   2   6       44.75       58.57      6.65 o 
   3   2   6        4.47       12.00      5.24 o 
   4   2   6       24.72       17.78      8.29 o 
   5   2   6      222.27      257.53     17.56 o 
   6   2   6        2.57       12.54      8.51 o 
  -6   3   6       67.13       47.78     15.60 o 
  -5   3   6       41.64       29.23     13.53 o 
  -4   3   6       42.89       58.57     10.91 o 
  -3   3   6      278.69      283.92     15.16 o 
  -2   3   6     1383.20     1276.08     22.91 o 
  -1   3   6      308.50      336.39     11.45 o 
   0   3   6      144.67      139.15      9.38 o 
   1   3   6     3545.49     3767.47     34.58 o 
   2   3   6       80.29       83.22      7.96 o 
   3   3   6      266.05      265.38     14.40 o 
   4   3   6      288.51      232.00     15.16 o 
   5   3   6       31.66       28.47     11.89 o 
   6   3   6       20.30       20.40     11.78 o 
  -6   4   6        9.37       -1.09     13.85 o 
  -5   4   6      600.53      562.39     27.27 o 
  -4   4   6     1128.91     1122.28     32.40 o 
  -3   4   6       33.13       46.03      8.51 o 
  -2   4   6     1256.76     1216.41     24.98 o 
  -1   4   6     2086.12     2478.31     30.00 o 
   0   4   6     2247.57     2329.39     29.07 o 
   1   4   6        7.76        5.45      3.82 o 
   2   4   6      575.68      673.21     19.74 o 
   3   4   6      220.41      190.66     12.65 o 
   4   4   6       87.90       68.06     12.43 o 
   5   4   6       98.24      124.24     15.82 o 
   6   4   6       72.55       93.70     14.07 o 
  -6   5   6      270.96      256.44     23.01 o 
  -5   5   6      522.04      483.10     26.94 o 
  -4   5   6      333.74      303.56     20.62 o 
  -3   5   6      581.73      583.34     21.38 o 
  -2   5   6      480.43      509.93     17.89 o 
  -1   5   6     1114.57     1201.58     24.65 o 
   0   5   6       79.64      126.98      9.65 o 
   1   5   6       76.24      106.57      8.18 o 
   2   5   6       44.39       57.48      7.20 o 
   3   5   6       20.16       27.05      7.31 o 
   4   5   6      144.53      138.31     14.62 o 
   5   5   6      470.47      438.70     25.20 o 
   6   5   6       18.09       31.96     12.11 o 
  -6   6   6        1.08       13.85     11.02 o 
  -5   6   6       53.80       39.27     13.42 o 
  -4   6   6      644.00      571.45     26.29 o 
  -3   6   6       53.46       68.50     10.91 o 
  -2   6   6       78.21       73.41      8.73 o 
  -1   6   6      167.94      171.90     11.13 o 
   0   6   6      870.11     1016.09     47.01 o 
   1   6   6      105.16       84.97      7.96 o 
   2   6   6        0.00        1.09      5.56 o 
   3   6   6       41.24       32.83      9.71 o 
   4   6   6       61.65       83.66     11.78 o 
   5   6   6       15.63       14.83     13.09 o 
   6   6   6        3.45      -12.43     12.43 o 
  -6   7   6       46.34       58.36     14.29 o 
  -5   7   6       79.52       60.97     14.94 o 
  -4   7   6        0.25       -5.13      9.93 o 
  -3   7   6       75.26       63.70     11.45 o 
  -2   7   6       84.69       97.95     10.25 o 
  -1   7   6     1384.74     1349.81     30.32 o 
   0   7   6      482.12      536.43     13.49 o 
   1   7   6       28.37       25.20      6.65 o 
   2   7   6       23.79       28.25      7.64 o 
   3   7   6       27.70       26.40      8.07 o 
   4   7   6       51.11       66.32     11.78 o 
   5   7   6        0.46        5.24     10.47 o 
  -5   8   6       33.87       54.21     13.42 o 
  -4   8   6       17.27        8.29     10.14 o 
  -3   8   6      101.32       80.28     12.54 o 
  -2   8   6       40.97       25.52      8.18 o 
  -1   8   6      197.64      217.39     14.07 o 
   0   8   6      167.95      186.72      9.67 o 
   1   8   6      154.71      135.80     12.54 o 
   2   8   6      108.39      141.14     12.22 o 
   3   8   6       79.03       66.75     10.25 o 
   4   8   6       12.43        0.00     10.25 o 
   5   8   6        0.84        4.47     11.45 o 
  -5   9   6       12.99       20.83     10.58 o 
  -4   9   6      175.63      168.30     18.65 o 
  -3   9   6      163.06      198.41     16.47 o 
  -2   9   6        0.09       10.80      6.87 o 
  -1   9   6      519.00      506.77     21.92 o 
   0   9   6      813.98      796.63     23.56 o 
   1   9   6      197.45      190.45     15.49 o 
   2   9   6      296.28      333.12     20.07 o 
   3   9   6       30.90       38.83     10.03 o 
   4   9   6      149.79      148.56     16.03 o 
   5   9   6        0.41       -9.49     11.13 o 
  -4  10   6       54.07       53.01     13.53 o 
  -3  10   6       36.12       34.36     12.98 o 
  -2  10   6       49.68       53.45     11.78 o 
  -1  10   6       56.77       78.21     11.23 o 
   0  10   6       42.28       45.20      7.79 o 
   1  10   6        5.53       17.02     10.25 o 
   2  10   6       48.23       58.46     11.89 o 
   3  10   6        0.02       -1.96     10.47 o 
   4  10   6        4.03       17.67     11.34 o 
  -4  11   6       26.75       24.65     14.51 o 
  -3  11   6       19.45       45.05     11.23 o 
  -2  11   6       47.00       38.29     11.89 o 
  -1  11   6      220.32      215.86     18.54 o 
   0  11   6       12.51       25.07     12.38 o 
   1  11   6      450.65      383.29     24.65 o 
   2  11   6      225.73      241.93     18.32 o 
   3  11   6       87.35       96.75     15.27 o 
   4  11   6       16.57       16.69     11.45 o 
  -3  12   6        4.58        5.78     12.22 o 
  -2  12   6      102.56       60.43     17.34 o 
  -1  12   6       35.31       40.25     11.78 o 
   0  12   6       54.40       64.84     16.80 o 
   1  12   6        5.87       23.23     11.34 o 
   2  12   6        0.44        1.09     12.11 o 
   3  12   6       15.03       18.65     11.34 o 
  -2  13   6        1.78       31.63     10.14 o 
  -1  13   6       72.35       87.26     15.05 o 
   0  13   6        1.21       -2.14      7.90 o 
   1  13   6       73.72       88.79     16.14 o 
   2  13   6       42.71       54.32     14.07 o 
  -6   1   7        1.83        9.16     10.36 o 
  -5   1   7       85.03       71.77     13.63 o 
  -4   1   7        7.74       19.52      8.18 o 
  -3   1   7      253.19      258.84     13.31 o 
  -2   1   7      676.10      605.70     16.25 o 
  -1   1   7     2062.26     2128.28     23.56 o 
   0   1   7      386.31      384.95      7.21 o 
   1   1   7      271.03      266.69     10.14 o 
   2   1   7     1857.81     1954.09     27.16 o 
   3   1   7      316.64      331.70     14.51 o 
   4   1   7        2.30        6.54      7.64 o 
   5   1   7       99.52      100.79     12.98 o 
   6   1   7        0.11      -12.54     12.54 o 
  -6   2   7        2.98        4.14     11.67 o 
  -5   2   7       44.86       53.34     11.13 o 
  -4   2   7       93.97       99.37     10.91 o 
  -3   2   7      644.18      610.82     20.40 o 
  -2   2   7        0.20       -0.33      4.58 o 
  -1   2   7     2911.63     3081.39     29.89 o 
   0   2   7     3060.61     3168.07     35.45 o 
   1   2   7      476.25      459.21     13.96 o 
   2   2   7      648.64      599.15     17.34 o 
   3   2   7      129.82      128.60      9.93 o 
   4   2   7      177.35      180.41     12.98 o 
   5   2   7        9.38       13.63      9.71 o 
   6   2   7        5.23       -4.25     10.47 o 
  -6   3   7       73.30       96.42     14.40 o 
  -5   3   7      382.77      394.31     23.23 o 
  -4   3   7      585.37      526.62     22.25 o 
  -3   3   7      965.27     1034.26     26.29 o 
  -2   3   7     2151.31     2272.15     30.87 o 
  -1   3   7     1927.79     2076.80     26.18 o 
   0   3   7     1432.54     1451.76     35.56 o 
   1   3   7       99.66      112.46      8.18 o 
   2   3   7      131.61      142.78      9.82 o 
   3   3   7        0.14       -5.02      5.02 o 
   4   3   7        2.51       -6.33      8.51 o 
   5   3   7       17.77       24.54     10.69 o 
   6   3   7        3.47        9.82     10.47 o 
  -6   4   7       11.28        6.44     12.11 o 
  -5   4   7        2.90       19.31     10.69 o 
  -4   4   7      770.81      777.05     28.25 o 
  -3   4   7        2.40       -1.64      6.22 o 
  -2   4   7      472.71      519.20     17.45 o 
  -1   4   7     3555.24     3690.03     37.63 o 
   0   4   7      316.68      308.30      8.52 o 
   1   4   7     1211.64     1411.11     23.67 o 
   2   4   7       14.03       11.67      5.45 o 
   3   4   7       49.11       46.68      7.53 o 
   4   4   7      597.24      592.61     23.56 o 
   5   4   7        7.34        5.45     10.25 o 
   6   4   7        7.21       -6.65     12.54 o 
  -6   5   7       66.56       55.96     15.38 o 
  -5   5   7      168.75      187.28     18.98 o 
  -4   5   7      490.12      437.50     23.12 o 
  -3   5   7       11.06       29.78      8.29 o 
  -2   5   7       37.73       28.03      7.09 o 
  -1   5   7      604.60      511.46     16.91 o 
   0   5   7        4.06       13.90      3.89 o 
   1   5   7      679.04      757.75     19.96 o 
   2   5   7       57.03       51.16      7.31 o 
   3   5   7        3.67        1.85      5.89 o 
   4   5   7        2.53       -4.69      8.94 o 
   5   5   7      115.86      145.29     17.23 o 
   6   5   7       15.57       13.85     12.33 o 
  -6   6   7       32.04       63.05     15.38 o 
  -5   6   7       24.06       28.03     10.58 o 
  -4   6   7      171.42      179.21     16.36 o 
  -3   6   7      634.89      616.06     23.23 o 
  -2   6   7      390.97      432.16     17.23 o 
  -1   6   7      147.50      115.18     10.69 o 
   0   6   7       62.47       84.90     11.89 o 
   1   6   7       85.73       85.73      7.96 o 
   2   6   7        0.04        0.00      5.78 o 
   3   6   7       24.85       50.61      7.74 o 
   4   6   7      629.18      584.97     25.96 o 
   5   6   7      167.68      169.94     17.89 o 
   6   6   7       24.52       16.91     14.29 o 
  -5   7   7       12.18       31.85     11.56 o 
  -4   7   7        1.80        5.13     10.91 o 
  -3   7   7      107.78      111.26     13.31 o 
  -2   7   7      276.93      260.91     14.83 o 
  -1   7   7      224.53      224.26     14.51 o 
   0   7   7      458.52      446.03     18.00 o 
   1   7   7      743.36      743.46     23.45 o 
   2   7   7        0.16        7.74      6.33 o 
   3   7   7        0.96       10.47      6.65 o 
   4   7   7       59.56       39.05     12.11 o 
   5   7   7       24.98       28.58     11.45 o 
  -5   8   7        0.01        5.45     11.34 o 
  -4   8   7       52.16       26.07     14.29 o 
  -3   8   7      155.81      146.92     13.96 o 
  -2   8   7       20.51       21.82      7.96 o 
  -1   8   7     1027.03      992.04     28.47 o 
   0   8   7      336.75      317.87     19.20 o 
   1   8   7      935.03      926.82     27.71 o 
   2   8   7      103.10      131.87     12.43 o 
   3   8   7      248.50      249.57     18.76 o 
   4   8   7       74.59       65.88     14.83 o 
   5   8   7        2.55       -4.47     11.13 o 
  -5   9   7       34.15       32.72     13.31 o 
  -4   9   7       15.87       27.16     12.00 o 
  -3   9   7       65.28       78.10     13.42 o 
  -2   9   7        2.59        0.00      8.84 o 
  -1   9   7       48.23       54.65      9.82 o 
   0   9   7        0.01        0.46      5.76 o 
   1   9   7       11.00       11.78      8.40 o 
   2   9   7      104.41       98.06     12.54 o 
   3   9   7        5.90        1.75     10.14 o 
   4   9   7        7.20       11.34     10.03 o 
   5   9   7       36.49       44.39     12.87 o 
  -4  10   7      124.46      155.00     18.65 o 
  -3  10   7        0.48        1.96     10.69 o 
  -2  10   7        1.75        1.75      9.38 o 
  -1  10   7      151.32      121.07     13.96 o 
   0  10   7       31.13       25.57      6.89 o 
   1  10   7      426.41      420.49     22.91 o 
   2  10   7        6.96        9.71      9.38 o 
   3  10   7       96.07      102.20     15.82 o 
   4  10   7      118.19      113.77     18.76 o 
  -4  11   7       10.76        2.40     11.78 o 
  -3  11   7        8.30       14.83     11.67 o 
  -2  11   7        1.01        8.73      9.93 o 
  -1  11   7        6.74       11.89     10.58 o 
   0  11   7       52.29       41.65      8.49 o 
   1  11   7      107.68      127.07     14.94 o 
   2  11   7        5.73        0.00      9.93 o 
   3  11   7       30.26        7.53     14.51 o 
   4  11   7        9.88       19.31     12.76 o 
  -3  12   7       24.30       13.96     12.98 o 
  -2  12   7      119.09      132.85     16.80 o 
  -1  12   7      124.00      116.17     15.60 o 
   0  12   7        9.69        3.64      8.14 o 
   1  12   7      183.92      191.65     19.31 o 
   2  12   7       30.93       49.85     12.33 o 
   3  12   7        0.03       -5.89     10.03 o 
  -2  13   7        4.67       22.47     10.47 o 
  -1  13   7       23.00        5.67     12.98 o 
   0  13   7       93.68       97.87     13.91 o 
   1  13   7      118.96      107.88     17.34 o 
   2  13   7       12.52        2.40     13.53 o 
  -6   0   8       67.55       52.90     12.65 o 
  -5   0   8      178.18      169.39     17.56 o 
  -4   0   8        9.83       -1.96      9.27 o 
  -3   0   8      319.30      355.26     15.49 o 
  -2   0   8      854.77      998.26     19.63 o 
  -1   0   8       37.03       34.14      5.13 o 
   0   0   8      583.88      978.39     17.12 o 
   1   0   8      678.94      639.84     15.49 o 
   2   0   8      217.96      220.33     11.23 o 
   3   0   8        5.92       15.49      5.34 o 
   4   0   8      557.44      549.74     22.47 o 
   5   0   8      176.92      191.65     15.82 o 
   6   0   8       29.34       17.02     10.91 o 
  -6   1   8        3.83       -6.11     10.91 o 
  -5   1   8      185.68      181.83     16.25 o 
  -4   1   8       13.32       16.14      7.64 o 
  -3   1   8      190.09      170.38     11.56 o 
  -2   1   8     1133.58     1247.72     22.03 o 
  -1   1   8        2.72        3.38      3.60 o 
   0   1   8       10.19        5.25      2.84 o 
   1   1   8      114.63      109.18      8.07 o 
   2   1   8      160.55      134.60     10.14 o 
   3   1   8       26.46       32.83      6.76 o 
   4   1   8      213.68      216.19     15.38 o 
   5   1   8        5.50       12.87      9.49 o 
   6   1   8        2.65        3.16     10.91 o 
  -6   2   8       87.22      119.22     14.83 o 
  -5   2   8      202.01      196.66     17.02 o 
  -4   2   8      121.40      115.95     12.76 o 
  -3   2   8      878.41      928.89     24.32 o 
  -2   2   8      238.65      225.68     11.67 o 
  -1   2   8     4495.34     4668.55     38.18 o 
   0   2   8     1046.32     1099.59     20.72 o 
   1   2   8     1014.46     1161.33     19.74 o 
   2   2   8       10.02       17.67      4.80 o 
   3   2   8      101.52       92.50      9.27 o 
   4   2   8        6.66       -5.56      8.73 o 
   5   2   8       23.61       23.45     10.36 o 
   6   2   8       15.49       17.23     11.13 o 
  -6   3   8       15.32        0.00     13.74 o 
  -5   3   8      155.80      130.24     15.71 o 
  -4   3   8     1324.14     1244.66     33.60 o 
  -3   3   8       88.89      123.36     10.80 o 
  -2   3   8     2232.94     2626.10     34.03 o 
  -1   3   8       18.94       11.45      4.36 o 
   0   3   8      588.70      551.86     10.83 o 
   1   3   8     1114.43     1126.75     20.51 o 
   2   3   8     1841.05     2178.68     31.41 o 
   3   3   8       20.21       23.67      7.09 o 
   4   3   8      108.39      110.06     12.11 o 
   5   3   8       30.23       24.98     12.33 o 
   6   3   8        0.00      -12.54     12.54 o 
  -6   4   8       40.70       32.72     15.38 o 
  -5   4   8       55.77       64.90     14.62 o 
  -4   4   8       21.17       27.27     10.14 o 
  -3   4   8        6.92        5.13      6.54 o 
  -2   4   8        4.66        3.71      6.00 o 
  -1   4   8      442.04      417.76     15.27 o 
   0   4   8       96.37       72.42      5.40 o 
   1   4   8      168.70      157.94      9.93 o 
   2   4   8       90.97       97.40      9.16 o 
   3   4   8        9.25       20.40      6.87 o 
   4   4   8      113.88      118.24     14.83 o 
   5   4   8      157.33      119.33     17.02 o 
   6   4   8        2.16        3.38     10.91 o 
  -6   5   8        2.87       12.43     12.00 o 
  -5   5   8      179.27      141.36     18.11 o 
  -4   5   8      853.20      808.90     29.45 o 
  -3   5   8      438.80      456.48     20.18 o 
  -2   5   8       88.72       91.51      8.73 o 
  -1   5   8     1545.44     1917.55     29.78 o 
   0   5   8      389.25      397.24     10.33 o 
   1   5   8      118.70       88.68      8.40 o 
   2   5   8      188.21      217.61     12.22 o 
   3   5   8      456.86      465.86     20.07 o 
   4   5   8      190.95      171.69     15.82 o 
   5   5   8      165.72      143.00     17.78 o 
   6   5   8       89.84       62.17     18.76 o 
  -6   6   8       62.90       68.39     13.42 o 
  -5   6   8       43.52       68.61     11.45 o 
  -4   6   8       23.56       34.14      9.93 o 
  -3   6   8      410.05      395.18     18.65 o 
  -2   6   8      336.29      311.96     15.05 o 
  -1   6   8     1138.84     1203.54     27.38 o 
   0   6   8     2598.44     2862.36     72.48 o 
   1   6   8       50.75       49.63      7.53 o 
   2   6   8      174.52      181.50     13.09 o 
   3   6   8       68.45       75.70      9.93 o 
   4   6   8       51.48       64.90     11.13 o 
   5   6   8        0.12        2.07     12.00 o 
  -5   7   8        2.54        3.16     10.91 o 
  -4   7   8      532.39      536.11     26.72 o 
  -3   7   8       73.50       71.88     10.47 o 
  -2   7   8      220.22      204.63     14.83 o 
  -1   7   8     1573.65     1427.91     32.18 o 
   0   7   8      314.10      282.69     10.80 o 
   1   7   8     1227.02     1149.98     28.91 o 
   2   7   8        0.12        0.00      7.20 o 
   3   7   8       16.31       13.74      8.94 o 
   4   7   8      119.59      102.86     14.51 o 
   5   7   8       14.02        5.34     12.00 o 
  -5   8   8       19.72       29.89     11.67 o 
  -4   8   8       42.32       33.92     12.43 o 
  -3   8   8       16.69       10.58      8.94 o 
  -2   8   8       33.78       42.32      8.62 o 
  -1   8   8       60.93       64.03     10.47 o 
   0   8   8       59.70       65.35     11.30 o 
   1   8   8        0.02       -4.04      9.49 o 
   2   8   8      222.48      234.40     16.03 o 
   3   8   8        1.83        6.65      6.87 o 
   4   8   8      166.53      179.54     17.56 o 
   5   8   8        2.44       11.45     11.45 o 
  -5   9   8       13.55       23.56     12.76 o 
  -4   9   8        1.57       10.14     10.47 o 
  -3   9   8      273.31      262.76     19.31 o 
  -2   9   8        8.45        7.20      6.87 o 
  -1   9   8       47.27       40.90     10.36 o 
   0   9   8       82.53       94.76      8.58 o 
   1   9   8      438.62      421.69     21.27 o 
   2   9   8       21.73       19.52      9.71 o 
   3   9   8      165.48      150.52     16.91 o 
   4   9   8        4.17        3.16     10.14 o 
   5   9   8        7.06        9.71     11.67 o 
  -4  10   8       16.49       12.11     12.33 o 
  -3  10   8       48.75       57.59     11.67 o 
  -2  10   8       22.20       22.14     10.47 o 
  -1  10   8        7.01       15.82      8.51 o 
   0  10   8       70.08       58.60      8.17 o 
   1  10   8        8.21        4.14      9.16 o 
   2  10   8        9.67        6.33      8.62 o 
   3  10   8        9.65       18.00     11.78 o 
   4  10   8       12.94        7.96     12.11 o 
  -4  11   8       92.21       94.46     17.89 o 
  -3  11   8       19.76       20.40     12.87 o 
  -2  11   8      122.52      115.84     15.16 o 
  -1  11   8       97.21       94.79     14.94 o 
   0  11   8       31.54       19.46      8.47 o 
   1  11   8      251.79      271.38     20.83 o 
   2  11   8        2.91        1.96      9.82 o 
   3  11   8       35.90       38.18     14.83 o 
  -3  12   8      111.77      113.77     16.25 o 
  -2  12   8       16.77       30.32     12.11 o 
  -1  12   8        2.45        0.98     11.02 o 
   0  12   8       25.24       25.56      9.41 o 
   1  12   8       57.64       61.30     14.40 o 
   2  12   8        1.00        0.00     12.00 o 
   3  12   8       53.66       64.46     14.94 o 
  -2  13   8       29.49       52.57     13.53 o 
  -1  13   8       63.66       66.32     15.49 o 
   0  13   8        7.21       20.05      8.35 o 
   1  13   8       10.22       24.11     10.69 o 
   2  13   8       14.78       13.31     12.87 o 
  -6   1   9       14.55       16.58     11.23 o 
  -5   1   9       65.62       54.97     12.87 o 
  -4   1   9      168.78      175.39     13.53 o 
  -3   1   9      538.27      444.05     17.89 o 
  -2   1   9      212.39      222.62     11.23 o 
  -1   1   9      174.18      157.29      8.07 o 
   0   1   9     5203.83     5272.20    122.60 o 
   1   1   9      965.95     1039.60     18.87 o 
   2   1   9       53.53       37.09      5.89 o 
   3   1   9       33.66       45.48      8.07 o 
   4   1   9      423.66      415.58     20.51 o 
   5   1   9       31.96       34.14      9.49 o 
   6   1   9        0.04        7.64     11.02 o 
  -6   2   9       55.50       59.88     14.62 o 
  -5   2   9      141.43      141.47     15.82 o 
  -4   2   9      430.42      378.93     18.98 o 
  -3   2   9       16.01        0.00      5.78 o 
  -2   2   9      772.52      854.06     20.83 o 
  -1   2   9     2769.34     3314.70     33.49 o 
   0   2   9       10.29       -1.64      2.92 o 
   1   2   9      292.65      324.39     11.89 o 
   2   2   9      409.41      420.49     15.93 o 
   3   2   9      195.74      187.06     12.11 o 
   4   2   9       27.86       27.71     10.03 o 
   5   2   9      120.46      132.42     13.53 o 
   6   2   9        1.90       -5.45     12.11 o 
  -6   3   9       66.19       72.86     16.91 o 
  -5   3   9        9.65       24.43     10.36 o 
  -4   3   9        0.06       -4.91      8.51 o 
  -3   3   9      106.78       90.64     10.03 o 
  -2   3   9      722.03      727.10     20.40 o 
  -1   3   9      254.47      256.33     11.23 o 
   0   3   9     1725.87     1657.83     21.40 o 
   1   3   9        7.59        9.93      4.47 o 
   2   3   9       66.05       67.52      8.07 o 
   3   3   9        6.53        4.04      7.31 o 
   4   3   9      409.32      376.42     20.40 o 
   5   3   9      196.18      192.41     17.34 o 
   6   3   9        2.81        5.56     12.54 o 
  -6   4   9       47.94       59.56     13.53 o 
  -5   4   9       60.05       56.83     14.62 o 
  -4   4   9      242.32      239.64     17.34 o 
  -3   4   9      786.64      705.17     24.00 o 
  -2   4   9        0.31        7.31      5.56 o 
  -1   4   9     1945.68     2507.54     32.72 o 
   0   4   9      750.69      706.91     13.15 o 
   1   4   9      354.74      289.92     13.09 o 
   2   4   9       37.90       47.01      7.20 o 
   3   4   9      298.89      340.21     17.02 o 
   4   4   9      121.86      116.60     13.74 o 
   5   4   9        2.09       18.87     11.13 o 
   6   4   9       11.89       13.85     11.23 o 
  -6   5   9        2.06       -4.58     13.20 o 
  -5   5   9       28.52       12.33     12.43 o 
  -4   5   9       35.09       55.85     10.58 o 
  -3   5   9      364.08      395.73     18.65 o 
  -2   5   9      186.31      186.41     12.00 o 
  -1   5   9     1086.11     1069.60     24.98 o 
   0   5   9        0.42        3.16      2.90 o 
   1   5   9      339.69      372.17     15.71 o 
   2   5   9        5.74        6.65      4.91 o 
   3   5   9        0.83       16.03      6.54 o 
   4   5   9      232.07      199.17     17.02 o 
   5   5   9        4.24       -6.87     11.78 o 
   6   5   9        1.97       10.69     11.45 o 
  -6   6   9        0.80        2.40     14.40 o 
  -5   6   9      239.52      206.70     20.83 o 
  -4   6   9      233.72      212.70     17.23 o 
  -3   6   9       24.23       17.34     10.25 o 
  -2   6   9      260.43      282.83     15.60 o 
  -1   6   9       41.15       44.72      8.29 o 
   0   6   9      918.97      906.60     17.82 o 
   1   6   9      273.41      271.16     14.07 o 
   2   6   9       27.14       32.50      7.20 o 
   3   6   9      208.85      216.73     16.14 o 
   4   6   9        5.65        7.74      9.27 o 
   5   6   9       19.38        8.29     12.00 o 
  -5   7   9       23.19       34.69     12.22 o 
  -4   7   9       34.06       39.92     11.23 o 
  -3   7   9      298.57      295.81     18.11 o 
  -2   7   9      106.94      125.44     11.78 o 
  -1   7   9      226.62      200.37     13.63 o 
   0   7   9        5.01        8.07      9.33 o 
   1   7   9      330.93      307.81     16.25 o 
   2   7   9       15.92        8.84      7.96 o 
   3   7   9        0.18       10.91      7.74 o 
   4   7   9        0.88        0.87     10.58 o 
   5   7   9       11.19       -7.64     12.54 o 
  -5   8   9       89.84      118.57     16.80 o 
  -4   8   9      139.83      146.27     17.45 o 
  -3   8   9       42.04       36.43     10.03 o 
  -2   8   9      570.34      564.79     23.67 o 
  -1   8   9        5.49       -0.65      8.29 o 
   0   8   9      359.11      337.82     12.90 o 
   1   8   9      603.16      630.24     24.00 o 
   2   8   9       21.84       10.47      8.51 o 
   3   8   9       18.71        4.25     10.36 o 
   4   8   9       42.61       55.30     11.13 o 
   5   8   9        0.69      -14.18     14.18 o 
  -5   9   9        4.08       16.69     12.22 o 
  -4   9   9        8.40        0.98     10.14 o 
  -3   9   9       28.04       23.56     10.47 o 
  -2   9   9        2.45        4.04      8.40 o 
  -1   9   9        6.09       12.11      7.42 o 
   0   9   9       27.69       26.40      8.95 o 
   1   9   9      185.31      192.63     15.38 o 
   2   9   9       12.60       -2.51      8.94 o 
   3   9   9       72.54       70.68     13.20 o 
   4   9   9       21.29       39.38     12.00 o 
  -4  10   9        5.54       13.42     11.56 o 
  -3  10   9        2.81       -9.93     10.91 o 
  -2  10   9       47.47       45.05     11.56 o 
  -1  10   9      372.59      341.08     19.96 o 
   0  10   9       33.22       33.03     22.91 o 
   1  10   9      287.32      275.74     18.87 o 
   2  10   9       62.10       52.36     13.20 o 
   3  10   9      141.24      132.09     17.56 o 
   4  10   9        0.12        2.29      9.49 o 
  -4  11   9        2.88        8.51     11.56 o 
  -3  11   9        0.23       21.71     10.47 o 
  -2  11   9        5.01       20.94      8.29 o 
  -1  11   9        0.19       11.34      8.07 o 
   0  11   9       53.62       54.86     13.03 o 
   1  11   9       49.71       70.46     13.31 o 
   2  11   9        5.41       -3.05     10.69 o 
   3  11   9       47.96       22.14     15.49 o 
  -3  12   9        3.17        8.29     11.34 o 
  -2  12   9        1.05      -12.87     12.87 o 
  -1  12   9        0.90        3.16      9.82 o 
   0  12   9      103.63      117.20     14.45 o 
   1  12   9      116.25      130.89     16.03 o 
   2  12   9        0.33        7.85     11.34 o 
   3  12   9       54.90       52.03     13.63 o 
  -2  13   9       17.81       24.21     13.96 o 
  -1  13   9       30.99       29.01     13.42 o 
   0  13   9        0.74        7.47      7.71 o 
   1  13   9        3.21        4.69     12.00 o 
  -6   0  10      264.14      280.43     22.69 o 
  -5   0  10       50.83       48.97     11.45 o 
  -4   0  10      243.98      210.95     14.62 o 
  -3   0  10     2091.43     2168.31     36.21 o 
  -2   0  10      419.31      341.95     13.63 o 
  -1   0  10      361.08      313.16     12.11 o 
   0   0  10     5188.96     5223.96     37.90 o 
   1   0  10      134.79      102.20      7.31 o 
   2   0  10       63.65       55.85      7.53 o 
   3   0  10      334.18      299.30     15.16 o 
   4   0  10     1490.31     1531.09     36.54 o 
   5   0  10      377.62      345.66     23.56 o 
   6   0  10        8.29       -7.74     11.34 o 
  -6   1  10       21.73       29.45     12.22 o 
  -5   1  10      304.83      305.74     20.29 o 
  -4   1  10      262.01      295.81     16.58 o 
  -3   1  10      305.85      293.96     14.29 o 
  -2   1  10       12.91        9.60      4.80 o 
  -1   1  10       40.68       40.14      5.67 o 
   0   1  10     2246.72     2457.43     20.21 o 
   1   1  10      366.57      460.95     15.05 o 
   2   1  10        0.45        1.75      4.80 o 
   3   1  10        6.67        3.38      7.20 o 
   4   1  10       55.45       56.61     11.02 o 
   5   1  10        1.37        9.82      8.18 o 
   6   1  10       80.83       65.23     16.69 o 
  -6   2  10        5.97        5.34     10.69 o 
  -5   2  10       21.50       -9.49     11.23 o 
  -4   2  10      102.53      103.08     12.54 o 
  -3   2  10       80.99       69.70      8.51 o 
  -2   2  10      214.15      223.82     11.34 o 
  -1   2  10     1950.09     1961.40     27.05 o 
   0   2  10     3598.79     3862.90     29.67 o 
   1   2  10     1302.01     1347.85     22.91 o 
   2   2  10     1724.19     1870.76     30.10 o 
   3   2  10        7.02       15.05      6.54 o 
   4   2  10      728.40      729.93     27.27 o 
   5   2  10        0.77       -3.60      8.94 o 
   6   2  10       18.09       14.51     12.65 o 
  -6   3  10        2.19        8.73     10.80 o 
  -5   3  10      187.94      165.79     17.45 o 
  -4   3  10        0.12       11.45      6.76 o 
  -3   3  10      705.03      654.45     22.47 o 
  -2   3  10      521.16      542.43     18.11 o 
  -1   3  10     2115.34     2340.65     30.98 o 
   0   3  10       25.44       36.78      4.43 o 
   1   3  10      364.57      367.26     14.18 o 
   2   3  10      434.15      471.86     16.91 o 
   3   3  10      256.50      276.72     15.05 o 
   4   3  10       11.06       15.05      9.16 o 
   5   3  10       26.93       15.82     11.78 o 
   6   3  10       10.65       10.25     10.69 o 
  -6   4  10       15.27       14.51     11.02 o 
  -5   4  10       10.38       -0.87     10.03 o 
  -4   4  10      240.25      261.78     18.32 o 
  -3   4  10     1122.85     1149.98     29.56 o 
  -2   4  10       32.47       40.03      7.42 o 
  -1   4  10      369.75      368.68     14.62 o 
   0   4  10       86.34       89.68      5.97 o 
   1   4  10      213.93      181.17     10.91 o 
   2   4  10       84.32      116.82      9.71 o 
   3   4  10      187.12      165.79     12.87 o 
   4   4  10       54.58       67.74     12.11 o 
   5   4  10        9.95       10.58     10.25 o 
   6   4  10        0.05       -8.18     11.78 o 
  -6   5  10       16.69       23.12     11.78 o 
  -5   5  10      122.17      104.60     17.12 o 
  -4   5  10        2.70       -3.93      9.93 o 
  -3   5  10       97.82       67.08     11.34 o 
  -2   5  10      228.14      258.51     14.51 o 
  -1   5  10      271.50      274.54     13.96 o 
   0   5  10      144.81      135.91      7.13 o 
   1   5  10       59.85       39.81      6.98 o 
   2   5  10        1.72        7.53      5.13 o 
   3   5  10        0.03       -6.76      6.76 o 
   4   5  10       13.16        8.29      9.93 o 
   5   5  10       23.93       30.10     11.56 o 
   6   5  10       17.08       37.52     13.31 o 
  -6   6  10      126.53      126.75     19.74 o 
  -5   6  10        4.41       18.11      9.93 o 
  -4   6  10        6.98       -4.25     10.36 o 
  -3   6  10      181.80      158.71     13.85 o 
  -2   6  10      588.78      591.52     21.49 o 
  -1   6  10        0.65       -2.18      5.45 o 
   0   6  10        5.45        7.53      4.24 o 
   1   6  10      274.40      286.00     15.05 o 
   2   6  10        2.04        0.65      6.98 o 
   3   6  10       63.08       42.21     10.14 o 
   4   6  10       57.56       63.48     11.78 o 
   5   6  10       32.75       35.78     13.31 o 
  -5   7  10       21.71       24.54     12.76 o 
  -4   7  10        0.09        0.87      9.16 o 
  -3   7  10       13.15       13.20      8.84 o 
  -2   7  10       43.34       47.56      8.94 o 
  -1   7  10       76.77       91.95     11.23 o 
   0   7  10     1289.86     1381.42     22.80 o 
   1   7  10      544.11      551.16     20.51 o 
   2   7  10       57.59       53.77     10.47 o 
   3   7  10      284.57      259.82     17.67 o 
   4   7  10        9.83       14.07      9.93 o 
   5   7  10        4.62       -3.38     12.87 o 
  -5   8  10       11.91       26.07     11.78 o 
  -4   8  10       83.12       59.34     14.07 o 
  -3   8  10      104.49       95.44     13.85 o 
  -2   8  10        7.77       18.00      7.09 o 
  -1   8  10       13.43        7.64      8.29 o 
   0   8  10      309.56      293.94     12.15 o 
   1   8  10      123.25      132.64     13.53 o 
   2   8  10       73.10       74.72     11.23 o 
   3   8  10       40.26       47.12     10.69 o 
   4   8  10       21.35        5.02     12.33 o 
   5   8  10       21.22       18.87     13.09 o 
  -5   9  10       58.82       89.44     14.29 o 
  -4   9  10       65.02       69.26     14.51 o 
  -3   9  10        0.15        1.85      9.16 o 
  -2   9  10      142.53      166.34     15.27 o 
  -1   9  10       12.63        6.98      7.74 o 
   0   9  10      529.66      531.39     16.85 o 
   1   9  10      178.03      185.65     16.91 o 
   2   9  10       71.74       98.60     12.22 o 
   3   9  10      107.65      141.47     14.29 o 
   4   9  10        2.34        8.73     10.03 o 
  -4  10  10       46.21       34.03     13.85 o 
  -3  10  10       33.44       13.09     12.11 o 
  -2  10  10       20.07       10.14     10.47 o 
  -1  10  10        4.78       11.23      8.84 o 
   0  10  10        7.78        2.20      8.20 o 
   1  10  10       92.57       70.90     14.94 o 
   2  10  10       10.03        1.85     10.58 o 
   3  10  10        0.14        7.20     10.14 o 
   4  10  10       10.97        1.20     12.54 o 
  -3  11  10        8.70        2.18     11.23 o 
  -2  11  10      191.22      196.66     21.38 o 
  -1  11  10        0.80       -2.95     10.36 o 
   0  11  10      328.08      329.64     19.31 o 
   1  11  10      184.20      192.19     19.74 o 
   2  11  10       12.71        0.98     10.47 o 
   3  11  10       54.65       68.83     13.31 o 
  -3  12  10        3.22        7.20     12.54 o 
  -2  12  10        0.18       -4.47      9.93 o 
  -1  12  10       51.32       59.66     15.27 o 
   0  12  10       12.07       12.58      8.82 o 
   1  12  10       18.08       22.58     11.34 o 
   2  12  10       13.67       34.03     11.13 o 
  -1  13  10        1.73       15.27     10.47 o 
   0  13  10       82.62      121.99     11.62 o 
   1  13  10       28.54       35.56     14.51 o 
  -6   1  11      135.96      162.30     18.43 o 
  -5   1  11      132.45      136.13     14.94 o 
  -4   1  11      980.57      979.06     30.00 o 
  -3   1  11      739.75      712.59     22.58 o 
  -2   1  11       16.40       17.78      5.24 o 
  -1   1  11       44.08       20.07      5.78 o 
   0   1  11       22.18       39.33      4.35 o 
   1   1  11     2657.28     2647.48     32.40 o 
   2   1  11      886.76      934.78     23.23 o 
   3   1  11      684.31      644.31     22.25 o 
   4   1  11      524.01      518.11     23.34 o 
   5   1  11       19.90       18.32     10.58 o 
   6   1  11       49.81       71.01     14.18 o 
  -6   2  11        0.96       19.52     11.23 o 
  -5   2  11       48.97       54.65     11.67 o 
  -4   2  11      227.31      225.46     15.93 o 
  -3   2  11      544.37      536.98     19.96 o 
  -2   2  11      187.45      240.40     12.65 o 
  -1   2  11        9.13       -0.76      4.69 o 
   0   2  11      540.06      514.59     11.49 o 
   1   2  11      383.88      422.23     14.94 o 
   2   2  11      255.10      297.12     14.29 o 
   3   2  11      492.27      491.93     20.18 o 
   4   2  11      275.13      281.09     18.43 o 
   5   2  11        5.96       13.96      9.60 o 
   6   2  11       11.32       10.25     12.33 o 
  -6   3  11       13.26       24.32     12.00 o 
  -5   3  11       57.93       42.54     12.33 o 
  -4   3  11      140.46      144.85     13.74 o 
  -3   3  11      540.47      479.93     20.07 o 
  -2   3  11      368.79      385.58     15.82 o 
  -1   3  11      555.42      679.87     18.87 o 
   0   3  11      211.56      237.59     10.14 o 
   1   3  11     2810.97     2905.23     36.21 o 
   2   3  11      150.06      152.05     11.34 o 
   3   3  11      425.34      437.72     19.09 o 
   4   3  11       80.46       74.61     11.78 o 
   5   3  11        6.35        1.85     10.80 o 
   6   3  11        0.21      -10.80     10.80 o 
  -6   4  11        0.52       11.34     11.02 o 
  -5   4  11       30.54       31.85     10.91 o 
  -4   4  11       42.59       36.10     11.45 o 
  -3   4  11      179.33      165.14     12.98 o 
  -2   4  11       50.74       53.99      8.29 o 
  -1   4  11       22.46        9.82      6.00 o 
   0   4  11        0.18        0.12      3.60 o 
   1   4  11      513.66      483.53     17.12 o 
   2   4  11        0.43        1.64      3.93 o 
   3   4  11       67.73       53.88      9.60 o 
   4   4  11       41.91       47.01      9.27 o 
   5   4  11        1.22        9.82     11.23 o 
   6   4  11        0.06       -2.40     12.65 o 
  -6   5  11        5.80       -8.18     14.07 o 
  -5   5  11      101.85      115.29     14.83 o 
  -4   5  11      158.07      165.47     15.49 o 
  -3   5  11      141.39      140.27     12.76 o 
  -2   5  11      224.54      215.10     12.76 o 
  -1   5  11      104.37      101.33      9.49 o 
   0   5  11      134.00      144.33      7.80 o 
   1   5  11       58.67       83.55      8.51 o 
   2   5  11       30.31       25.85      7.85 o 
   3   5  11        9.82       11.34      8.29 o 
   4   5  11       38.78       24.76     11.02 o 
   5   5  11       45.26       27.71     13.63 o 
  -5   6  11       37.82       40.03     11.67 o 
  -4   6  11        6.49        8.62      8.84 o 
  -3   6  11       32.36       28.58      9.71 o 
  -2   6  11      126.60      103.51     11.78 o 
  -1   6  11        0.09        0.00      5.45 o 
   0   6  11       33.59       34.10      5.19 o 
   1   6  11        8.84        7.09      7.31 o 
   2   6  11       38.65       12.43      8.51 o 
   3   6  11      115.58      108.31     12.87 o 
   4   6  11        4.20       -1.85     10.03 o 
   5   6  11       14.12        0.00     13.42 o 
  -5   7  11        2.25      -12.54     12.54 o 
  -4   7  11        2.75       -8.29      9.93 o 
  -3   7  11       42.43       23.78      9.16 o 
  -2   7  11      459.54      506.98     20.94 o 
  -1   7  11      100.25      131.22     11.56 o 
   0   7  11        8.71        9.26      6.93 o 
   1   7  11        0.02        3.27      7.31 o 
   2   7  11       46.76       60.54     10.25 o 
   3   7  11       53.49       59.34     11.45 o 
   4   7  11       19.56       11.56     11.34 o 
   5   7  11        2.25       -2.29     12.65 o 
  -5   8  11       14.01       18.43     11.89 o 
  -4   8  11        4.57       -6.00     11.67 o 
  -3   8  11        4.85       13.85      8.07 o 
  -2   8  11      151.28      145.83     14.73 o 
  -1   8  11       35.09       24.43      8.94 o 
   0   8  11     1552.51     1496.70     25.88 o 
   1   8  11       33.86       24.00      9.71 o 
   2   8  11      122.30      144.09     13.20 o 
   3   8  11      111.16      111.58     14.51 o 
   4   8  11        3.22       -6.22     12.11 o 
   5   8  11       38.56       46.79     14.29 o 
  -4   9  11       28.67       22.36     10.58 o 
  -3   9  11       12.35       15.05     11.23 o 
  -2   9  11       35.06       28.91     10.14 o 
  -1   9  11      112.57      142.89     13.53 o 
   0   9  11       18.11       26.25      7.57 o 
   1   9  11       60.13       39.59     10.36 o 
   2   9  11      179.07      139.29     15.82 o 
   3   9  11        0.07       -5.78      9.82 o 
   4   9  11        1.82       11.02     10.69 o 
  -4  10  11       38.82       42.54     11.34 o 
  -3  10  11       28.48       18.43     11.23 o 
  -2  10  11       81.08       78.75     12.33 o 
  -1  10  11       34.35       30.10     11.56 o 
   0  10  11      283.51      290.70     26.23 o 
   1  10  11       22.69       21.49     10.47 o 
   2  10  11       33.71       25.85     11.89 o 
   3  10  11        0.01       -9.71      9.71 o 
   4  10  11       75.13       89.22     14.73 o 
  -3  11  11        0.06       13.42      9.93 o 
  -2  11  11       11.15       24.76     10.47 o 
  -1  11  11       17.24       28.47     10.14 o 
   0  11  11        3.88       -8.06      8.06 o 
   1  11  11       45.73       39.59     12.98 o 
   2  11  11       11.31        6.33     11.56 o 
   3  11  11        4.85      -10.36     12.43 o 
  -2  12  11      129.07       82.79     18.22 o 
  -1  12  11       92.94      107.33     16.03 o 
   0  12  11      355.72      349.85     18.11 o 
   1  12  11        1.79        2.18     11.13 o 
   2  12  11       82.30      114.20     14.83 o 
  -1  13  11       10.07       21.49     12.76 o 
   0  13  11        8.61        9.27      8.62 o 
   1  13  11        5.43       14.40     12.54 o 
  -6   0  12        3.72       -6.44     11.89 o 
  -5   0  12      896.24      888.31     32.94 o 
  -4   0  12     1329.43     1396.28     35.78 o 
  -3   0  12       20.25       27.49      8.18 o 
  -2   0  12      187.97      164.49     10.80 o 
  -1   0  12      544.28      564.25     16.91 o 
   0   0  12     1711.35     2190.41    157.83 o 
   1   0  12     4668.18     4844.27     45.05 o 
   2   0  12      658.21      720.99     21.05 o 
   3   0  12      434.60      446.99     19.63 o 
   4   0  12       10.11       -6.87     10.47 o 
   5   0  12      306.26      321.45     22.91 o 
   6   0  12      117.85      115.73     20.62 o 
  -6   1  12       67.35       92.39     15.82 o 
  -5   1  12       66.23       50.50     12.43 o 
  -4   1  12        1.16       -9.38      9.38 o 
  -3   1  12       47.53       42.76      8.51 o 
  -2   1  12       74.57       81.48      7.53 o 
  -1   1  12       12.78        0.44      4.47 o 
   0   1  12      405.32      471.96     21.38 o 
   1   1  12     6438.19     6905.36     54.21 o 
   2   1  12       17.75       10.47      6.87 o 
   3   1  12       41.74       43.08      8.73 o 
   4   1  12       99.25      105.37     13.20 o 
   5   1  12      165.15      179.87     17.23 o 
   6   1  12       23.08       23.01     13.63 o 
  -6   2  12       23.43       37.41     13.63 o 
  -5   2  12      139.11      122.49     15.27 o 
  -4   2  12      224.82      229.17     16.36 o 
  -3   2  12        3.32       14.29      6.33 o 
  -2   2  12       14.84       17.56      6.22 o 
  -1   2  12       35.46       42.10      5.89 o 
   0   2  12     4538.22     4963.74     77.61 o 
   1   2  12      550.63      484.40     16.58 o 
   2   2  12      193.94      193.83     12.11 o 
   3   2  12      873.70      874.79     26.07 o 
   4   2  12        5.82       -3.05     10.47 o 
   5   2  12        0.21        6.65      9.71 o 
   6   2  12        3.78       15.16     10.36 o 
  -6   3  12        5.31       19.09     10.25 o 
  -5   3  12       57.69       62.83     12.65 o 
  -4   3  12        8.37        9.82      8.51 o 
  -3   3  12       68.72       40.90      9.16 o 
  -2   3  12      953.07     1043.96     25.74 o 
  -1   3  12      860.27      715.75     20.40 o 
   0   3  12        6.84       -4.56      5.50 o 
   1   3  12       25.04       18.65      6.11 o 
   2   3  12       43.94       43.41      7.20 o 
   3   3  12       84.30       66.32     10.14 o 
   4   3  12      198.16      203.64     15.60 o 
   5   3  12      122.42      111.48     16.47 o 
   6   3  12        4.06        1.20     10.91 o 
  -6   4  12        5.13       -2.29     12.87 o 
  -5   4  12       41.69       37.30     13.20 o 
  -4   4  12      162.05      177.68     15.82 o 
  -3   4  12       79.81       80.61     10.47 o 
  -2   4  12      172.01      147.58     11.34 o 
  -1   4  12      448.27      439.03     17.02 o 
   0   4  12      344.36      351.63     12.61 o 
   1   4  12      408.32      396.38     16.36 o 
   2   4  12      142.30      127.07     11.34 o 
   3   4  12       10.48       15.93      7.74 o 
   4   4  12       32.24       19.20      9.82 o 
   5   4  12        1.88        0.98     11.34 o 
  -6   5  12       21.93       17.89     12.54 o 
  -5   5  12       65.22       59.77     14.07 o 
  -4   5  12       17.69       10.80     11.34 o 
  -3   5  12       22.46       35.01      8.51 o 
  -2   5  12       13.16       10.80      6.11 o 
  -1   5  12       43.94       31.52      5.56 o 
   0   5  12     2923.45     3217.22     32.83 o 
   1   5  12      556.63      499.89     19.20 o 
   2   5  12        0.11       -6.44      6.44 o 
   3   5  12       30.18       27.16      8.62 o 
   4   5  12        5.45       14.94      8.84 o 
   5   5  12        6.39       18.87     10.58 o 
  -5   6  12        6.10        6.22     11.45 o 
  -4   6  12       10.31      -11.45     11.45 o 
  -3   6  12        3.64       12.00      7.31 o 
  -2   6  12      247.01      251.96     15.16 o 
  -1   6  12      196.68      212.70     13.85 o 
   0   6  12      138.13      142.89     18.82 o 
   1   6  12       66.91       65.55      8.18 o 
   2   6  12       24.99       33.38      8.07 o 
   3   6  12      129.57      126.75     13.09 o 
   4   6  12       67.91       62.06     13.85 o 
   5   6  12       10.65       11.02     11.02 o 
  -5   7  12       34.60       41.99     12.43 o 
  -4   7  12        9.22       11.34     10.36 o 
  -3   7  12       31.77       17.89      9.93 o 
  -2   7  12        0.14       -4.36      8.07 o 
  -1   7  12      454.33      458.01     20.18 o 
   0   7  12      873.89      897.92     31.30 o 
   1   7  12       91.28       82.79     10.91 o 
   2   7  12      227.76      248.69     16.47 o 
   3   7  12       93.45       82.24     12.11 o 
   4   7  12      193.67      167.54     17.78 o 
   5   7  12       54.73       25.41     15.71 o 
  -5   8  12        0.08       -4.69     11.56 o 
  -4   8  12       37.24       29.34     12.33 o 
  -3   8  12       19.48       17.67      8.73 o 
  -2   8  12      101.86      121.29     13.09 o 
  -1   8  12      286.21      314.36     18.87 o 
   0   8  12       15.18       23.56      8.02 o 
   1   8  12       71.02       53.99     12.43 o 
   2   8  12      110.63       90.53     13.53 o 
   3   8  12        0.09        0.00     10.03 o 
   4   8  12       43.14        7.42     15.49 o 
  -4   9  12       30.46       32.61     12.76 o 
  -3   9  12      386.15      389.29     24.32 o 
  -2   9  12      464.04      416.01     22.14 o 
  -1   9  12       94.24      124.67     14.07 o 
   0   9  12      486.49      460.30     17.81 o 
   1   9  12       11.59       -2.51      9.38 o 
   2   9  12       27.60       19.63     12.33 o 
   3   9  12       83.34       54.65     15.27 o 
   4   9  12       35.43       33.81     14.40 o 
  -4  10  12       10.35       18.76     10.25 o 
  -3  10  12        0.22        4.14     10.14 o 
  -2  10  12        3.14        1.96      9.82 o 
  -1  10  12        1.87       10.91      9.16 o 
   0  10  12       18.61        0.30      7.31 o 
   1  10  12        1.43       17.45      8.73 o 
   2  10  12       82.29       94.02     13.20 o 
   3  10  12        1.56        9.71     10.69 o 
   4  10  12       22.28       -4.80     14.94 o 
  -3  11  12      102.40      129.91     18.11 o 
  -2  11  12       21.45        4.25     12.54 o 
  -1  11  12      120.82      149.32     16.25 o 
   0  11  12       42.08       46.75     10.40 o 
   1  11  12      401.21      426.38     25.09 o 
   2  11  12      109.99      120.31     15.71 o 
   3  11  12        0.70      -12.22     12.22 o 
  -2  12  12        0.29       -3.49      9.60 o 
  -1  12  12       80.28       83.99     15.27 o 
   0  12  12       79.57       76.43     11.16 o 
   1  12  12        6.64       11.13     12.11 o 
   2  12  12        2.46      -10.58     12.43 o 
  -1  13  12       60.71       42.54     15.38 o 
   0  13  12        5.14        3.33     30.65 o 
  -6   1  13        0.82        8.84     11.56 o 
  -5   1  13       86.21      104.49     15.49 o 
  -4   1  13        0.41       -7.64      7.64 o 
  -3   1  13      343.98      359.40     16.69 o 
  -2   1  13       66.11       73.41      8.40 o 
  -1   1  13      835.36      829.41     21.60 o 
   0   1  13      972.97     1019.61     17.51 o 
   1   1  13      580.15      686.74     20.18 o 
   2   1  13      195.48      235.82     12.65 o 
   3   1  13      929.78      920.60     27.71 o 
   4   1  13       66.61       53.77     12.00 o 
   5   1  13        0.94        5.78     11.56 o 
   6   1  13        3.51        9.38     11.67 o 
  -6   2  13       11.35      -13.31     13.31 o 
  -5   2  13       42.32       47.99     12.87 o 
  -4   2  13      135.63      131.44     12.98 o 
  -3   2  13      281.37      290.58     15.93 o 
  -2   2  13       13.97        6.22      6.11 o 
  -1   2  13      178.16      227.64     12.00 o 
   0   2  13      716.39      730.92     14.57 o 
   1   2  13      147.45      161.00     10.80 o 
   2   2  13       78.02       93.81      8.18 o 
   3   2  13        4.81       10.58      7.31 o 
   4   2  13      486.95      470.66     23.78 o 
   5   2  13        0.11       -0.98     10.69 o 
   6   2  13        1.58        1.20     11.34 o 
  -6   3  13        0.77       -2.29     12.43 o 
  -5   3  13       63.13       53.88     13.42 o 
  -4   3  13      137.01      133.29     14.94 o 
  -3   3  13       51.59       43.19      9.60 o 
  -2   3  13       61.40       51.70      8.84 o 
  -1   3  13      139.49      138.85      9.49 o 
   0   3  13      357.58      348.78     10.76 o 
   1   3  13      189.34      188.70     11.13 o 
   2   3  13      138.82      149.87     11.56 o 
   3   3  13      177.86      179.10     14.07 o 
   4   3  13       57.43       51.37     11.34 o 
   5   3  13       12.20       -0.98     12.22 o 
   6   3  13       12.93       25.41     12.43 o 
  -6   4  13       53.49       69.26     16.47 o 
  -5   4  13       40.77       35.12     10.91 o 
  -4   4  13       21.86       26.83      9.60 o 
  -3   4  13      339.59      341.19     18.11 o 
  -2   4  13       21.04       21.49      7.53 o 
  -1   4  13      401.49      375.98     15.60 o 
   0   4  13       25.11       21.61      6.82 o 
   1   4  13      523.49      573.08     20.18 o 
   2   4  13      442.53      444.05     19.42 o 
   3   4  13       61.88       58.90     10.69 o 
   4   4  13       35.86       45.59     11.34 o 
   5   4  13       45.14       55.96     10.80 o 
  -6   5  13        0.39       -9.71     12.43 o 
  -5   5  13       30.18       34.58     12.65 o 
  -4   5  13      267.95      294.61     20.40 o 
  -3   5  13       22.48       27.49      9.60 o 
  -2   5  13      186.16      198.41     13.74 o 
  -1   5  13      526.66      603.84     20.72 o 
   0   5  13      556.16      550.68     14.19 o 
   1   5  13        4.69        8.18      6.65 o 
   2   5  13       35.33       33.38      8.07 o 
   3   5  13       50.27       60.10     10.25 o 
   4   5  13        0.44        5.45      8.84 o 
   5   5  13       52.90       38.72     12.87 o 
  -5   6  13       14.04      -13.31     13.31 o 
  -4   6  13      121.15      122.16     14.83 o 
  -3   6  13      306.18      289.60     18.11 o 
  -2   6  13      131.59       99.70     10.47 o 
  -1   6  13      909.59      857.99     26.29 o 
   0   6  13     1652.04     1705.35     41.07 o 
   1   6  13      151.89      174.08     12.98 o 
   2   6  13        0.29       -9.27      9.27 o 
   3   6  13       41.48       50.39      9.38 o 
   4   6  13      128.33      160.89     16.69 o 
   5   6  13       28.94       31.52     13.96 o 
  -5   7  13       23.73       51.70     12.54 o 
  -4   7  13      362.18      340.32     23.12 o 
  -3   7  13       29.91       10.03     10.69 o 
  -2   7  13       10.68        0.76      8.18 o 
  -1   7  13      347.48      346.64     19.09 o 
   0   7  13      355.40      363.69     13.07 o 
   1   7  13       27.68       47.23      8.07 o 
   2   7  13        7.79       10.80      9.82 o 
   3   7  13      125.79      109.95     13.20 o 
   4   7  13       17.19        5.02     11.56 o 
   5   7  13       14.89        7.09     13.85 o 
  -5   8  13        1.28       -9.49     12.65 o 
  -4   8  13        9.72        7.20     12.43 o 
  -3   8  13       83.20       97.84     14.94 o 
  -2   8  13        6.41        0.87      8.51 o 
  -1   8  13      122.83      144.42     13.85 o 
   0   8  13      280.58      248.90     11.99 o 
   1   8  13      431.10      457.79     22.25 o 
   2   8  13      601.90      558.79     25.96 o 
   3   8  13        3.99       -7.53     10.25 o 
   4   8  13      150.75      163.83     18.32 o 
  -4   9  13       77.21       53.12     15.38 o 
  -3   9  13       16.27       20.62     10.69 o 
  -2   9  13      184.86      179.97     16.14 o 
  -1   9  13        0.22       10.14      8.73 o 
   0   9  13      191.25      194.70     12.72 o 
   1   9  13        2.94       -9.93      9.93 o 
   2   9  13      207.64      235.17     18.87 o 
   3   9  13      105.86       96.75     14.51 o 
   4   9  13       74.25       81.92     15.93 o 
  -4  10  13       32.08       22.69     14.29 o 
  -3  10  13      180.94      219.02     20.18 o 
  -2  10  13       13.11       11.78     11.23 o 
  -1  10  13      535.86      503.60     26.72 o 
   0  10  13       82.00       77.25      9.83 o 
   1  10  13       35.50       32.94     12.43 o 
   2  10  13       17.90       36.21     11.78 o 
   3  10  13       16.85       14.29     11.56 o 
  -3  11  13        1.19       -1.20     11.34 o 
  -2  11  13       63.05       75.26     15.49 o 
  -1  11  13        1.20      -10.91     10.91 o 
   0  11  13       36.99       22.91      8.87 o 
   1  11  13        5.43        5.13     11.89 o 
   2  11  13       13.10        7.74     11.45 o 
   3  11  13        1.17      -12.65     12.65 o 
  -2  12  13       19.55       23.56     12.65 o 
  -1  12  13        5.04       11.23     12.87 o 
   0  12  13       34.63       24.00     17.83 o 
   1  12  13       72.18       77.44     16.80 o 
   2  12  13        5.22       20.40     11.67 o 
  -6   0  14       70.88       63.05     18.98 o 
  -5   0  14       99.06       92.71     13.42 o 
  -4   0  14      114.93       85.95     12.98 o 
  -3   0  14        0.15        0.65      6.33 o 
  -2   0  14       14.91       18.32      6.11 o 
  -1   0  14      399.27      435.21     16.69 o 
   0   0  14     5046.80     5013.26    155.11 o 
   1   0  14      164.49      168.30     11.45 o 
   2   0  14       14.02       10.03      5.89 o 
   3   0  14      751.11      774.66     26.07 o 
   4   0  14     1082.25     1028.91     33.60 o 
   5   0  14       50.51       65.45     10.91 o 
   6   0  14       31.37       40.79     13.31 o 
  -6   1  14        1.95        0.00     10.36 o 
  -5   1  14       50.15       70.79     11.56 o 
  -4   1  14      260.38      239.75     17.56 o 
  -3   1  14      156.65      128.16     11.56 o 
  -2   1  14      266.73      273.45     14.29 o 
  -1   1  14     1275.29     1462.16     27.38 o 
   0   1  14     1072.61     1136.53     54.05 o 
   1   1  14       16.88        8.18      6.54 o 
   2   1  14       31.64       36.43      7.74 o 
   3   1  14      163.54      154.23     13.85 o 
   4   1  14        5.89       11.45     10.14 o 
   5   1  14      249.61      244.87     20.07 o 
   6   1  14       59.72       74.61     14.29 o 
  -6   2  14       10.21       19.42     11.13 o 
  -5   2  14       26.94       35.89     11.23 o 
  -4   2  14      152.16      165.36     14.73 o 
  -3   2  14       57.82       74.39      9.82 o 
  -2   2  14      277.44      319.59     15.16 o 
  -1   2  14      210.47      254.58     13.20 o 
   0   2  14     1470.70     1360.96     25.58 o 
   1   2  14     1842.31     2071.02     32.94 o 
   2   2  14      133.14      142.34     11.89 o 
   3   2  14      121.54      121.07     12.33 o 
   4   2  14      215.55      214.01     17.78 o 
   5   2  14       12.90       25.20     12.65 o 
  -6   3  14       29.60       36.10     13.42 o 
  -5   3  14        1.35       -5.78      9.16 o 
  -4   3  14      260.55      300.61     18.11 o 
  -3   3  14      215.06      212.15     15.38 o 
  -2   3  14       46.67       37.85      7.42 o 
  -1   3  14      110.38      138.64     10.25 o 
   0   3  14      236.77      248.82     17.02 o 
   1   3  14      311.05      300.83     14.83 o 
   2   3  14      214.03      218.04     14.62 o 
   3   3  14       16.11       34.25      7.85 o 
   4   3  14        0.68       -5.13      9.60 o 
   5   3  14       27.07       11.34     13.31 o 
  -6   4  14       33.25       26.29     13.96 o 
  -5   4  14       87.27      102.97     16.14 o 
  -4   4  14       15.18       15.05      9.16 o 
  -3   4  14      483.09      494.11     21.49 o 
  -2   4  14      171.40      158.49     11.45 o 
  -1   4  14       31.09       29.78      6.22 o 
   0   4  14      438.80      434.63     16.74 o 
   1   4  14        1.26       -4.58      5.89 o 
   2   4  14       54.74       68.28      9.93 o 
   3   4  14        4.97       17.89      6.87 o 
   4   4  14       42.68       23.12     11.34 o 
   5   4  14       35.80       22.36     12.87 o 
  -5   5  14       92.38       69.70     16.91 o 
  -4   5  14      603.17      517.24     26.94 o 
  -3   5  14      326.86      301.16     18.54 o 
  -2   5  14       51.61       37.30      7.42 o 
  -1   5  14       20.74       39.59      8.29 o 
   0   5  14        4.75       -4.46      4.46 o 
   1   5  14      290.62      305.41     15.60 o 
   2   5  14        4.39        0.65      7.09 o 
   3   5  14      333.59      297.45     18.87 o 
   4   5  14      123.80      124.56     15.38 o 
   5   5  14        1.83        9.93     12.22 o 
  -5   6  14       18.64        6.54     12.76 o 
  -4   6  14      133.79      130.89     16.47 o 
  -3   6  14      228.30      232.44     16.91 o 
  -2   6  14      203.48      200.04     14.18 o 
  -1   6  14      226.75      216.84     15.71 o 
   0   6  14     1089.47     1162.77     21.67 o 
   1   6  14       12.56       28.03      7.53 o 
   2   6  14      295.39      329.74     18.65 o 
   3   6  14      170.30      200.81     15.71 o 
   4   6  14       15.02        5.89     11.56 o 
   5   6  14        3.38       -6.87     12.98 o 
  -5   7  14        2.46       16.03     12.00 o 
  -4   7  14       14.46       11.89     11.34 o 
  -3   7  14      163.53      171.47     15.82 o 
  -2   7  14       71.01       55.52     10.14 o 
  -1   7  14      519.44      479.39     22.91 o 
   0   7  14       45.42       50.14      8.56 o 
   1   7  14      338.74      339.55     18.43 o 
   2   7  14      668.84      700.37     26.72 o 
   3   7  14        2.49        9.93     10.25 o 
   4   7  14       13.94       37.30     10.47 o 
   5   7  14        0.08      -12.00     12.00 o 
  -5   8  14        0.15        6.11     11.02 o 
  -4   8  14       16.40       25.31     13.63 o 
  -3   8  14      616.62      574.17     26.72 o 
  -2   8  14      121.98      112.02     13.85 o 
  -1   8  14       82.53       86.93     12.76 o 
   0   8  14        6.43       -6.90      6.90 o 
   1   8  14      234.13      224.04     17.23 o 
   2   8  14      189.92      157.83     16.80 o 
   3   8  14       21.88       27.16     12.00 o 
   4   8  14       10.54       15.49     11.89 o 
  -4   9  14       46.92       63.26     13.09 o 
  -3   9  14       72.98       68.50     13.63 o 
  -2   9  14       53.07       65.34     11.67 o 
  -1   9  14      204.94      166.89     16.80 o 
   0   9  14       16.93       25.54      8.13 o 
   1   9  14      551.09      561.52     26.51 o 
   2   9  14        1.96        4.69     10.03 o 
   3   9  14      212.69      192.19     19.63 o 
   4   9  14       50.78       50.72     15.60 o 
  -4  10  14       11.21       20.62     12.54 o 
  -3  10  14        0.27       -7.64     11.34 o 
  -2  10  14        1.31       18.11      7.42 o 
  -1  10  14        0.73       22.91      8.40 o 
   0  10  14       81.42       61.18     10.80 o 
   1  10  14       64.80       68.72     13.20 o 
   2  10  14       41.77       58.68     11.13 o 
   3  10  14       26.30       47.45     13.31 o 
  -3  11  14       44.29       45.05     15.16 o 
  -2  11  14        7.62       20.83     11.13 o 
  -1  11  14        7.11        9.49     11.67 o 
   0  11  14        3.92        0.41      8.05 o 
   1  11  14       64.26       30.76     13.96 o 
   2  11  14       72.49       76.46     14.62 o 
  -2  12  14       35.98       46.90     12.98 o 
  -1  12  14        4.30        9.16     11.02 o 
   0  12  14       76.45       81.38     10.67 o 
   1  12  14       27.46       60.54     13.31 o 
  -6   1  15       43.54       56.50     15.27 o 
  -5   1  15       66.74       76.57     14.07 o 
  -4   1  15       35.02       31.74     10.80 o 
  -3   1  15      188.46      213.90     14.40 o 
  -2   1  15      707.47      682.81     22.36 o 
  -1   1  15       15.79        1.96      6.22 o 
   0   1  15     2172.60     2149.10     37.69 o 
   1   1  15      727.70      832.68     23.12 o 
   2   1  15      751.01      779.45     24.21 o 
   3   1  15      141.46      126.09     14.40 o 
   4   1  15      218.19      178.23     17.45 o 
   5   1  15       58.47       66.65     15.05 o 
  -6   2  15       11.23       23.34     12.22 o 
  -5   2  15        5.10        9.71     10.03 o 
  -4   2  15      133.38      129.91     14.18 o 
  -3   2  15        9.78       18.22      7.85 o 
  -2   2  15      954.91      894.53     24.76 o 
  -1   2  15       23.56       10.36      6.22 o 
   0   2  15      209.05      258.15     18.60 o 
   1   2  15        3.35       -2.73      6.00 o 
   2   2  15      152.53      171.69     13.42 o 
   3   2  15      300.45      282.61     17.67 o 
   4   2  15       12.73        4.36     12.65 o 
   5   2  15       12.11       25.96     10.80 o 
  -6   3  15       24.11       48.76     12.00 o 
  -5   3  15       29.20       41.78     11.45 o 
  -4   3  15       31.89       32.40     10.91 o 
  -3   3  15        1.85       -5.56      8.29 o 
  -2   3  15       18.06       16.91      7.64 o 
  -1   3  15       28.44       26.72      6.44 o 
   0   3  15     2449.10     2672.55     28.31 o 
   1   3  15        0.25       -0.55      6.00 o 
   2   3  15       40.98       36.76      8.29 o 
   3   3  15      771.41      839.77     28.91 o 
   4   3  15       29.65       26.61      9.16 o 
   5   3  15       71.51       59.45     13.63 o 
  -5   4  15       20.14       -3.05     11.13 o 
  -4   4  15       59.84       55.19     12.22 o 
  -3   4  15        0.13        6.65      7.31 o 
  -2   4  15        3.18       -1.31      6.44 o 
  -1   4  15       51.37       53.12      9.27 o 
   0   4  15      657.97      715.07     16.00 o 
   1   4  15      197.06      168.19     13.09 o 
   2   4  15       27.79       14.07      8.62 o 
   3   4  15       37.04       46.58      9.93 o 
   4   4  15      167.88      179.87     17.02 o 
   5   4  15        6.20        6.54     11.67 o 
  -5   5  15       21.91       27.71     13.42 o 
  -4   5  15       22.23       23.45     11.34 o 
  -3   5  15      418.73      416.23     21.38 o 
  -2   5  15       18.88        9.60      6.54 o 
  -1   5  15      485.33      525.09     21.38 o 
   0   5  15       39.12       25.91      7.64 o 
   1   5  15      121.29      112.13     11.23 o 
   2   5  15      381.61      385.15     19.42 o 
   3   5  15       58.93       49.08     11.89 o 
   4   5  15        0.55       15.38      8.94 o 
   5   5  15       25.33       29.45     14.51 o 
  -5   6  15       77.14      102.53     17.12 o 
  -4   6  15       50.31       57.26     13.63 o 
  -3   6  15        0.10       -3.27      8.94 o 
  -2   6  15       36.09       36.87      9.49 o 
  -1   6  15       88.18       65.66     12.00 o 
   0   6  15      111.19      107.19     10.69 o 
   1   6  15      394.31      368.24     19.63 o 
   2   6  15       12.66       19.96      8.62 o 
   3   6  15      255.28      258.29     18.76 o 
   4   6  15        4.58       -2.07     11.23 o 
   5   6  15       13.64       25.96     11.78 o 
  -5   7  15       28.63       65.66     14.18 o 
  -4   7  15        1.06      -10.91     10.91 o 
  -3   7  15      538.39      500.11     25.41 o 
  -2   7  15        9.44        0.00      8.73 o 
  -1   7  15      494.26      520.95     22.25 o 
   0   7  15       27.72       26.51      6.86 o 
   1   7  15      381.16      388.96     21.16 o 
   2   7  15        0.65        0.00      9.49 o 
   3   7  15        0.15        5.56      8.51 o 
   4   7  15       20.83       35.23     11.78 o 
  -4   8  15      186.18      146.92     20.07 o 
  -3   8  15      153.29      124.35     16.69 o 
  -2   8  15       78.70       54.76     12.00 o 
  -1   8  15      552.89      624.24     26.18 o 
   0   8  15       10.38       16.89      7.52 o 
   1   8  15       31.54       51.59     10.25 o 
   2   8  15       51.76       59.99     13.20 o 
   3   8  15      316.31      297.12     22.25 o 
   4   8  15       40.58       58.90     13.20 o 
  -4   9  15        5.01       16.14     11.13 o 
  -3   9  15       40.89       46.47     14.62 o 
  -2   9  15       42.33       24.65     12.54 o 
  -1   9  15        8.81       -0.87     10.03 o 
   0   9  15       30.14       16.46      7.52 o 
   1   9  15       52.04       67.30     12.11 o 
   2   9  15       40.24       29.23     12.11 o 
   3   9  15       61.21       63.26     15.27 o 
   4   9  15       38.71       38.61     13.96 o 
  -3  10  15       30.33       37.96     14.18 o 
  -2  10  15       12.12       16.47     11.23 o 
  -1  10  15       57.06       76.68     13.63 o 
   0  10  15       65.90       71.30      9.96 o 
   1  10  15      143.30      142.34     15.93 o 
   2  10  15       77.67       70.90     15.38 o 
   3  10  15        5.05       13.85     12.00 o 
  -3  11  15        0.60        4.80     12.76 o 
  -2  11  15       17.62       18.00     12.22 o 
  -1  11  15       81.11       53.88     15.93 o 
   0  11  15       69.77       70.09     12.29 o 
   1  11  15        2.70        9.82     10.80 o 
   2  11  15       10.91       13.85     12.65 o 
  -1  12  15       23.98       31.85     12.43 o 
   0  12  15       13.13        6.15      9.42 o 
   1  12  15       33.68       32.18     14.18 o 
  -6   0  16        1.70        8.18     11.89 o 
  -5   0  16        7.79       -0.98     11.67 o 
  -4   0  16       78.77      104.49     11.89 o 
  -3   0  16      146.36      132.31     12.65 o 
  -2   0  16       47.80       57.16      7.74 o 
  -1   0  16     3602.45     3650.11     44.61 o 
   0   0  16     3840.74     4158.54     66.21 o 
   1   0  16      778.55      769.64     23.34 o 
   2   0  16       65.32       52.25     10.25 o 
   3   0  16       30.18       36.65     11.56 o 
   4   0  16      400.62      355.59     24.32 o 
   5   0  16        0.25       -1.09      9.60 o 
  -6   1  16        7.54       18.87     11.78 o 
  -5   1  16        0.56       -6.87     11.78 o 
  -4   1  16        2.41       -0.87      9.60 o 
  -3   1  16       28.16       26.94      8.84 o 
  -2   1  16        6.39        1.75      6.22 o 
  -1   1  16      298.03      323.30     15.93 o 
   0   1  16      465.91      435.27     12.88 o 
   1   1  16       25.44       14.94      7.96 o 
   2   1  16       35.47       18.87     10.47 o 
   3   1  16     1030.80     1048.98     31.09 o 
   4   1  16       87.43       90.64     13.85 o 
   5   1  16       85.48       64.46     15.82 o 
  -6   2  16       55.51       45.38     15.60 o 
  -5   2  16      144.34      135.69     17.78 o 
  -4   2  16       31.51       22.58     10.91 o 
  -3   2  16      415.01      429.54     20.40 o 
  -2   2  16      552.25      575.26     22.25 o 
  -1   2  16      700.52      715.32     22.80 o 
   0   2  16      775.88      767.95     16.27 o 
   1   2  16       39.69       57.05      7.74 o 
   2   2  16     1329.12     1262.55     31.96 o 
   3   2  16      425.39      425.39     20.94 o 
   4   2  16      990.01      955.94     34.47 o 
   5   2  16       93.11      127.29     16.80 o 
  -6   3  16       14.83       31.63     12.76 o 
  -5   3  16       36.19       32.61     12.11 o 
  -4   3  16      337.99      353.62     22.58 o 
  -3   3  16       57.20       48.87      8.84 o 
  -2   3  16       18.14       12.65      7.53 o 
  -1   3  16      152.20      122.93     11.78 o 
   0   3  16       48.89       41.92      6.54 o 
   1   3  16      260.25      282.72     15.93 o 
   2   3  16      397.28      399.87     19.96 o 
   3   3  16      586.46      550.50     25.96 o 
   4   3  16        0.03       16.47      9.49 o 
   5   3  16       21.40       13.09     12.87 o 
  -5   4  16        5.41       26.29     10.03 o 
  -4   4  16       77.18       57.92     12.33 o 
  -3   4  16       40.89       45.05     10.69 o 
  -2   4  16        0.75        8.73      6.22 o 
  -1   4  16      215.38      229.17     14.94 o 
   0   4  16      535.41      521.57     14.35 o 
   1   4  16      421.31      475.46     19.63 o 
   2   4  16      120.28      128.49     12.76 o 
   3   4  16       48.77       61.41     10.25 o 
   4   4  16        0.02       -7.64     10.25 o 
   5   4  16       15.41       14.62     13.53 o 
  -5   5  16        0.05       -4.36     12.33 o 
  -4   5  16       38.22       60.54     11.13 o 
  -3   5  16       23.19       27.38     10.36 o 
  -2   5  16       23.75       12.87      7.64 o 
  -1   5  16      396.07      452.55     20.18 o 
   0   5  16        2.93       -5.90      5.90 o 
   1   5  16      219.57      236.26     16.14 o 
   2   5  16      392.15      413.61     20.18 o 
   3   5  16       13.23        5.13      8.84 o 
   4   5  16       23.79        7.96     12.00 o 
   5   5  16       27.71       41.89     13.42 o 
  -5   6  16      195.17      239.53     20.40 o 
  -4   6  16       25.44       35.34     11.78 o 
  -3   6  16      283.66      281.85     19.09 o 
  -2   6  16        5.00       13.09      7.74 o 
  -1   6  16       28.35       20.72      9.60 o 
   0   6  16      636.97      626.92     21.22 o 
   1   6  16     1133.25     1169.51     32.40 o 
   2   6  16       24.59       23.12      9.71 o 
   3   6  16       14.26        6.33     10.80 o 
   4   6  16       19.60       30.10     11.34 o 
   5   6  16       18.61       12.11     13.85 o 
  -5   7  16       68.56       76.68     16.25 o 
  -4   7  16      189.55      179.97     18.65 o 
  -3   7  16       74.66       55.85     14.62 o 
  -2   7  16       13.11        9.16      8.62 o 
  -1   7  16       40.54       56.72     10.14 o 
   0   7  16      503.06      515.39     17.78 o 
   1   7  16      582.16      558.58     24.76 o 
   2   7  16      472.43      440.88     25.74 o 
   3   7  16       79.46       68.17     13.53 o 
   4   7  16       68.00       74.61     14.07 o 
  -4   8  16       37.57       46.47     12.43 o 
  -3   8  16        4.74       -0.98     10.80 o 
  -2   8  16      119.30       80.83     12.22 o 
  -1   8  16      113.15      135.69     14.51 o 
   0   8  16      183.44      144.22     11.76 o 
   1   8  16      265.86      251.75     19.31 o 
   2   8  16        9.73        5.56     10.36 o 
   3   8  16       30.52       41.12     12.22 o 
   4   8  16       42.19       37.19     15.38 o 
  -4   9  16       34.03       43.74     15.93 o 
  -3   9  16       49.84       43.52     12.98 o 
  -2   9  16      185.00      194.05     18.98 o 
  -1   9  16       13.78       13.85     10.47 o 
   0   9  16      102.70      111.67     19.25 o 
   1   9  16      193.25      180.41     20.29 o 
   2   9  16      187.99      175.61     19.20 o 
   3   9  16       25.36       36.43     12.54 o 
  -3  10  16        0.06       -3.49      9.93 o 
  -2  10  16       25.63       22.25     11.13 o 
  -1  10  16        7.95       20.18     10.03 o 
   0  10  16        0.97       21.96     11.51 o 
   1  10  16        8.72        0.98     11.23 o 
   2  10  16        5.19       -9.82     11.45 o 
   3  10  16        0.03      -13.31     13.31 o 
  -2  11  16       93.88       89.99     17.67 o 
  -1  11  16      103.61       95.00     16.80 o 
   0  11  16       64.75       92.30     22.96 o 
   1  11  16       82.62       97.30     15.16 o 
   2  11  16        0.10       18.87     10.25 o 
  -1  12  16       26.04       25.31     13.42 o 
   0  12  16        8.95       10.88     17.94 o 
  -6   1  17        7.84       30.21     11.89 o 
  -5   1  17        0.06      -11.89     11.89 o 
  -4   1  17      285.06      256.11     19.31 o 
  -3   1  17      277.22      312.83     17.67 o 
  -2   1  17       10.83       21.38      6.33 o 
  -1   1  17     1679.45     1708.02     32.07 o 
   0   1  17        9.41       -3.36      5.16 o 
   1   1  17      366.44      397.25     17.89 o 
   2   1  17       96.79       74.93     11.23 o 
   3   1  17       64.51       63.26     12.43 o 
   4   1  17       59.01       55.74     13.09 o 
   5   1  17        0.15        5.45     11.56 o 
  -5   2  17        1.57        0.00     11.23 o 
  -4   2  17        7.50       24.21      8.40 o 
  -3   2  17      222.58      246.18     16.91 o 
  -2   2  17      243.86      213.13     14.18 o 
  -1   2  17      119.47      124.35     11.45 o 
   0   2  17       66.44       55.82      7.06 o 
   1   2  17      162.36      138.96     11.67 o 
   2   2  17      666.99      669.62     25.09 o 
   3   2  17      103.18      100.57     13.20 o 
   4   2  17        7.24        5.56     11.56 o 
   5   2  17        8.86        0.00     14.07 o 
  -5   3  17        0.95       -4.14     10.36 o 
  -4   3  17      275.36      282.40     21.71 o 
  -3   3  17      249.50      257.96     17.23 o 
  -2   3  17      816.47      815.45     25.96 o 
  -1   3  17      275.05      269.42     15.27 o 
   0   3  17      189.80      216.75     17.51 o 
   1   3  17     1088.66     1036.76     28.80 o 
   2   3  17      889.34      920.71     29.78 o 
   3   3  17      402.27      368.89     22.03 o 
   4   3  17       13.16       18.98      9.93 o 
   5   3  17       84.51       93.37     15.27 o 
  -5   4  17       48.10       42.10     14.07 o 
  -4   4  17      131.22      122.38     16.25 o 
  -3   4  17      216.59      237.46     16.47 o 
  -2   4  17       90.50       96.42     11.78 o 
  -1   4  17      231.59      212.04     14.62 o 
   0   4  17      107.33       99.39     11.18 o 
   1   4  17      293.01      313.59     17.23 o 
   2   4  17      678.42      672.01     25.20 o 
   3   4  17       33.29       26.94      9.27 o 
   4   4  17      100.85      104.06     15.38 o 
   5   4  17        1.48        5.78     12.00 o 
  -5   5  17       11.69        6.76     12.54 o 
  -4   5  17      186.48      228.73     18.00 o 
  -3   5  17       19.13       15.93      9.38 o 
  -2   5  17      370.86      332.35     18.65 o 
  -1   5  17      535.92      537.96     21.92 o 
   0   5  17       90.77      102.74      8.77 o 
   1   5  17      442.41      418.85     20.51 o 
   2   5  17       13.75       12.43      9.49 o 
   3   5  17       19.68       10.58      9.93 o 
   4   5  17      110.01       90.97     16.80 o 
   5   5  17       14.68       40.69     13.96 o 
  -5   6  17        0.73        1.20     13.74 o 
  -4   6  17       61.72       43.41     13.63 o 
  -3   6  17        0.12       -2.62     10.80 o 
  -2   6  17       99.38      105.48     11.78 o 
  -1   6  17       53.08       25.41     11.13 o 
   0   6  17      303.66      276.07     12.42 o 
   1   6  17      416.35      430.09     21.16 o 
   2   6  17       34.55       43.96      9.27 o 
   3   6  17      260.06      279.12     19.52 o 
   4   6  17        0.15      -11.13     11.13 o 
  -4   7  17       62.75       69.48     14.83 o 
  -3   7  17        2.73       -4.69     11.13 o 
  -2   7  17      127.64      117.80     14.07 o 
  -1   7  17       42.31       49.41     11.56 o 
   0   7  17      131.48      133.94     10.45 o 
   1   7  17       52.35       61.85     10.80 o 
   2   7  17       73.65       79.19     13.42 o 
   3   7  17       14.05       22.80      9.93 o 
   4   7  17        2.42        5.67     11.67 o 
  -4   8  17       51.82       55.63     14.29 o 
  -3   8  17        7.76       17.23     10.47 o 
  -2   8  17       22.93      -10.25     10.25 o 
  -1   8  17       36.57       49.19     11.23 o 
   0   8  17      377.85      372.98     15.15 o 
   1   8  17       12.63       25.09      9.49 o 
   2   8  17       90.16       99.70     15.49 o 
   3   8  17        1.02        1.09     12.22 o 
   4   8  17        2.00      -13.63     13.63 o 
  -4   9  17        2.15       16.91     10.80 o 
  -3   9  17        2.09      -12.98     12.98 o 
  -2   9  17       15.74       -1.96     10.69 o 
  -1   9  17        9.96       -2.84     11.13 o 
   0   9  17        0.86       -5.33     16.09 o 
   1   9  17       16.39       42.76     10.69 o 
   2   9  17      102.97      118.02     16.47 o 
   3   9  17        3.20       -1.09     11.78 o 
  -3  10  17       21.28       28.14     12.54 o 
  -2  10  17      111.78      132.96     18.54 o 
  -1  10  17        0.12      -10.03     10.03 o 
   0  10  17      108.86       99.55     14.94 o 
   1  10  17      257.78      244.00     22.36 o 
   2  10  17       30.30       52.57     13.09 o 
  -2  11  17        3.12       -2.40     12.87 o 
  -1  11  17        2.31        3.38     11.67 o 
   0  11  17        9.40        6.10     15.16 o 
   1  11  17        6.20       12.65     10.47 o 
   2  11  17        1.10       20.62     11.02 o 
  -5   0  18       47.79       30.10     13.85 o 
  -4   0  18      819.07      894.64     33.27 o 
  -3   0  18      161.93      169.72     14.29 o 
  -2   0  18      259.84      236.69     14.83 o 
  -1   0  18      559.55      522.04     20.29 o 
   0   0  18       18.95      279.71     42.76 o 
   1   0  18      109.62       96.75     10.36 o 
   2   0  18        0.03        6.98      7.31 o 
   3   0  18      766.14      761.57     28.58 o 
   4   0  18        3.19        4.69     10.03 o 
   5   0  18      124.22      148.78     17.34 o 
  -5   1  18       33.89       47.99     12.43 o 
  -4   1  18        7.45        0.87     10.14 o 
  -3   1  18       26.23       18.87      9.16 o 
  -2   1  18       28.56       31.85      9.49 o 
  -1   1  18      102.02       81.81     11.56 o 
   0   1  18        2.02       -2.50      4.96 o 
   1   1  18       25.63       23.89      8.51 o 
   2   1  18       49.43       44.07      8.84 o 
   3   1  18       24.77       14.51     11.34 o 
   4   1  18        7.39       13.31     10.69 o 
   5   1  18        0.58        2.29     12.65 o 
  -5   2  18       10.15        1.09     12.76 o 
  -4   2  18       41.82       38.50     12.11 o 
  -3   2  18       51.14       50.83     11.34 o 
  -2   2  18      238.33      255.35     15.38 o 
  -1   2  18      406.27      396.38     19.31 o 
   0   2  18      286.69      247.83     10.59 o 
   1   2  18      225.01      253.82     14.83 o 
   2   2  18       43.92       32.18     10.58 o 
   3   2  18        0.31       -5.78      9.60 o 
   4   2  18       45.90       53.88     13.20 o 
   5   2  18       14.90       34.14     12.43 o 
  -5   3  18        0.19        3.27      9.71 o 
  -4   3  18       94.97       80.93     15.60 o 
  -3   3  18        3.61        8.73      8.62 o 
  -2   3  18        6.66       -1.42      8.94 o 
  -1   3  18     1260.57     1327.01     32.29 o 
   0   3  18      491.05      465.42     15.49 o 
   1   3  18        0.54       -6.00      8.29 o 
   2   3  18      163.67      149.87     14.83 o 
   3   3  18       21.94       27.92     10.69 o 
   4   3  18       42.06       54.21     13.85 o 
   5   3  18       11.12        9.27     11.78 o 
  -5   4  18       22.79       26.61     11.56 o 
  -4   4  18      206.93      206.48     18.65 o 
  -3   4  18      125.64      114.09     15.27 o 
  -2   4  18       57.14       58.25     10.91 o 
  -1   4  18      873.65      948.96     28.47 o 
   0   4  18       38.36       33.73      6.64 o 
   1   4  18      825.74      839.99     27.92 o 
   2   4  18      333.38      309.56     19.09 o 
   3   4  18      135.43      144.63     14.29 o 
   4   4  18      118.24      148.45     16.58 o 
   5   4  18       17.23       -8.29     14.51 o 
  -5   5  18       68.92       35.67     14.73 o 
  -4   5  18      411.14      347.30     24.54 o 
  -3   5  18        4.66       13.85      9.38 o 
  -2   5  18      556.55      523.02     24.43 o 
  -1   5  18      181.95      195.57     15.82 o 
   0   5  18     3058.07     2942.25     34.05 o 
   1   5  18      870.50      891.69     29.89 o 
   2   5  18       96.41       90.31     12.33 o 
   3   5  18       10.45       20.18      9.71 o 
   4   5  18      115.47      109.95     17.78 o 
  -5   6  18       18.61       -4.80     14.83 o 
  -4   6  18      234.36      218.81     20.40 o 
  -3   6  18      101.73       78.10     13.74 o 
  -2   6  18       15.66       15.82      9.82 o 
  -1   6  18      174.71      173.65     14.83 o 
   0   6  18      173.83      203.11     11.69 o 
   1   6  18       41.31       39.16     11.23 o 
   2   6  18       42.96       51.05     11.78 o 
   3   6  18        6.28       -2.95     10.47 o 
   4   6  18        0.06      -12.11     12.11 o 
  -4   7  18        4.59       -3.27     11.23 o 
  -3   7  18       36.65       23.45     12.43 o 
  -2   7  18        0.06       -4.47      9.82 o 
  -1   7  18        1.10       10.14      8.29 o 
   0   7  18       33.73       38.82     18.32 o 
   1   7  18       24.74       23.23     11.45 o 
   2   7  18       70.53       67.52     15.05 o 
   3   7  18        0.20        6.11      8.73 o 
   4   7  18       11.12       38.39     12.54 o 
  -4   8  18        9.61       13.96     13.42 o 
  -3   8  18      122.31      130.67     15.93 o 
  -2   8  18       79.24       81.59     14.73 o 
  -1   8  18       94.15       76.57     12.98 o 
   0   8  18        1.50       -6.79      6.79 o 
   1   8  18       20.54       23.23     11.13 o 
   2   8  18       35.39       59.56     11.13 o 
   3   8  18       29.42       25.20     12.54 o 
  -3   9  18       75.07       56.06     13.85 o 
  -2   9  18      162.96      163.83     18.54 o 
  -1   9  18       28.65       29.67     11.13 o 
   0   9  18      128.36      125.88     12.49 o 
   1   9  18       31.56       32.18     12.65 o 
   2   9  18        5.95        7.53     10.47 o 
   3   9  18       24.28       39.70     12.65 o 
  -3  10  18       11.08       21.71     12.54 o 
  -2  10  18        9.08       15.71     10.36 o 
  -1  10  18        9.87       19.31     13.20 o 
   0  10  18        0.14       -5.11      8.51 o 
   1  10  18       11.67        6.54     13.09 o 
   2  10  18        0.77        0.00     11.34 o 
  -2  11  18       10.28       10.91     14.40 o 
  -1  11  18       42.49       41.99     13.96 o 
   0  11  18      107.82       98.03     16.14 o 
   1  11  18        8.77      -13.09     13.09 o 
  -5   1  19       16.77        7.53     14.18 o 
  -4   1  19        0.05       -2.73     11.34 o 
  -3   1  19       70.80       61.74     11.67 o 
  -2   1  19      114.35       84.86     12.76 o 
  -1   1  19      354.33      350.02     18.43 o 
   0   1  19      141.04      139.94      8.70 o 
   1   1  19      335.53      326.79     17.23 o 
   2   1  19        1.31       -0.76      7.64 o 
   3   1  19        2.35       11.78      8.07 o 
   4   1  19       99.17      107.44     15.71 o 
   5   1  19       20.79       34.80     13.63 o 
  -5   2  19        6.54       -6.54     12.22 o 
  -4   2  19       58.00       90.21     12.54 o 
  -3   2  19       39.00       39.49     10.69 o 
  -2   2  19       63.05       78.75     10.14 o 
  -1   2  19      584.12      657.18     23.67 o 
   0   2  19        1.52        0.03      5.84 o 
   1   2  19       69.33       47.78     11.45 o 
   2   2  19        1.71       -4.47      7.85 o 
   3   2  19       15.75       12.87      9.93 o 
   4   2  19       73.25       68.94     13.53 o 
   5   2  19       31.80       56.28     13.74 o 
  -5   3  19       17.27       25.52     13.31 o 
  -4   3  19      579.49      572.65     29.12 o 
  -3   3  19        0.01       12.43      9.82 o 
  -2   3  19      437.27      483.31     23.45 o 
  -1   3  19      265.30      245.31     16.69 o 
   0   3  19       65.44       65.87      7.67 o 
   1   3  19      127.59      118.89     12.98 o 
   2   3  19      113.26      107.88     11.89 o 
   3   3  19      596.45      607.33     25.96 o 
   4   3  19       13.62       31.63     10.03 o 
   5   3  19       14.85        4.80     12.98 o 
  -5   4  19       26.93       36.54     12.65 o 
  -4   4  19        1.68       16.80     11.56 o 
  -3   4  19     1265.75     1206.70     37.74 o 
  -2   4  19      220.41      238.22     16.14 o 
  -1   4  19       27.55        4.36     11.23 o 
   0   4  19      157.98      142.51      9.64 o 
   1   4  19      136.65      101.55     14.83 o 
   2   4  19       75.09       86.61     12.54 o 
   3   4  19        5.67        7.31      8.18 o 
   4   4  19      180.33      192.63     17.56 o 
  -5   5  19       19.08       34.25     12.54 o 
  -4   5  19       60.01       69.70     15.93 o 
  -3   5  19       63.06       64.14     13.09 o 
  -2   5  19       60.13       81.59     13.20 o 
  -1   5  19       41.25       29.12     12.33 o 
   0   5  19      495.36      484.65     16.85 o 
   1   5  19      234.31      212.48     17.34 o 
   2   5  19        0.52       -2.51      8.18 o 
   3   5  19        2.34        6.65      8.51 o 
   4   5  19       47.06       67.74     14.29 o 
  -4   6  19        0.14        6.44     11.13 o 
  -3   6  19      141.31      155.32     16.36 o 
  -2   6  19      202.79      226.22     18.22 o 
  -1   6  19      797.91      825.38     29.23 o 
   0   6  19      436.22      404.45     16.31 o 
   1   6  19      117.21      130.35     14.07 o 
   2   6  19      199.37      216.30     18.22 o 
   3   6  19        2.08       12.11      9.82 o 
   4   6  19        0.10      -12.33     12.33 o 
  -4   7  19       64.63       72.43     15.82 o 
  -3   7  19        7.57       -9.16     12.22 o 
  -2   7  19        0.02       -7.42      8.73 o 
  -1   7  19       54.17       54.43     10.80 o 
   0   7  19       19.45       13.53      7.36 o 
   1   7  19       25.38       22.36     10.80 o 
   2   7  19      103.83       64.35     14.29 o 
   3   7  19        1.92       15.93     10.58 o 
   4   7  19       10.87       10.80     12.65 o 
  -4   8  19       53.07       56.28     15.49 o 
  -3   8  19        2.53       -1.09     11.78 o 
  -2   8  19        0.03        6.98     10.69 o 
  -1   8  19        8.42       21.82     10.36 o 
   0   8  19      228.15      216.89     12.99 o 
   1   8  19      357.51      288.94     21.92 o 
   2   8  19       15.45       35.99     11.45 o 
   3   8  19       32.45       33.81     13.85 o 
  -3   9  19        8.76       24.21     10.36 o 
  -2   9  19      113.54      127.40     15.93 o 
  -1   9  19        3.24        2.07     11.34 o 
   0   9  19      205.91      210.05     23.72 o 
   1   9  19       68.66       77.99     16.03 o 
   2   9  19       31.76       24.32     14.18 o 
   3   9  19       17.52       21.71     14.40 o 
  -2  10  19        5.66       20.72     11.67 o 
  -1  10  19       73.69       66.43     14.40 o 
   0  10  19      109.57       91.46     11.80 o 
   1  10  19       27.45       34.80     13.31 o 
   2  10  19       58.38       53.45     14.94 o 
  -1  11  19        0.33        4.80     12.00 o 
   0  11  19        3.83       -3.51      8.76 o 
   1  11  19        8.13        0.00     12.98 o 
  -5   0  20       31.90       20.94     12.98 o 
  -4   0  20       17.62       28.36     11.56 o 
  -3   0  20       30.75       45.27     10.91 o 
  -2   0  20      317.26      337.26     19.96 o 
  -1   0  20      566.30      573.30     23.23 o 
   0   0  20      295.26      385.37     21.92 o 
   1   0  20     1123.63      981.90     29.56 o 
   2   0  20        0.41        4.69      7.09 o 
   3   0  20      140.70      156.41     15.49 o 
   4   0  20      235.32      287.41     20.72 o 
   5   0  20       14.09        7.20     14.29 o 
  -5   1  20       99.46       97.62     15.27 o 
  -4   1  20        7.09       10.47     10.69 o 
  -3   1  20       18.19        8.29      9.16 o 
  -2   1  20      795.74      903.80     29.23 o 
  -1   1  20       91.60       81.37     10.36 o 
   0   1  20       25.91      -48.91     81.42 o 
   1   1  20        7.21       13.53      8.73 o 
   2   1  20        0.45       -1.53      7.96 o 
   3   1  20       32.10       53.01     11.23 o 
   4   1  20        9.05        7.20     12.11 o 
   5   1  20        2.07       -7.20     11.34 o 
  -5   2  20      228.42      252.62     22.80 o 
  -4   2  20      527.17      551.05     29.12 o 
  -3   2  20      581.51      534.47     26.18 o 
  -2   2  20      116.01      104.82     13.31 o 
  -1   2  20      594.32      632.86     24.43 o 
   0   2  20      458.07      435.33     14.45 o 
   1   2  20      448.29      420.16     20.62 o 
   2   2  20       18.57       21.38      7.64 o 
   3   2  20        1.48       19.74      9.27 o 
   4   2  20        0.00        0.00     12.22 o 
   5   2  20        6.45        9.71     11.23 o 
  -5   3  20       37.21       44.61     14.94 o 
  -4   3  20       25.26       33.60     12.98 o 
  -3   3  20      685.86      711.94     28.91 o 
  -2   3  20      797.44      797.34     29.23 o 
  -1   3  20      225.06      192.19     16.58 o 
   0   3  20      155.19      160.83     10.68 o 
   1   3  20        1.44       -5.24      9.16 o 
   2   3  20      130.82      165.47     14.51 o 
   3   3  20       35.91       21.16     12.11 o 
   4   3  20        0.06       -9.49     11.13 o 
  -5   4  20      143.95      178.77     17.89 o 
  -4   4  20       45.02       65.23     14.07 o 
  -3   4  20      279.37      288.94     21.82 o 
  -2   4  20      122.47      124.02     14.40 o 
  -1   4  20      996.57      990.19     31.09 o 
   0   4  20      816.74      772.06     21.78 o 
   1   4  20      246.98      251.31     18.22 o 
   2   4  20       37.36       45.81     11.02 o 
   3   4  20       21.63       35.23     10.69 o 
   4   4  20        2.38       -1.09     13.09 o 
  -5   5  20       48.15       75.37     14.73 o 
  -4   5  20      182.95      183.36     19.96 o 
  -3   5  20       43.67       49.74     13.42 o 
  -2   5  20      485.72      466.41     24.11 o 
  -1   5  20     1111.56     1145.95     33.70 o 
   0   5  20      259.38      262.57     16.74 o 
   1   5  20      848.53      859.52     30.21 o 
   2   5  20       63.09       47.12     12.33 o 
   3   5  20        0.00        1.96     11.23 o 
   4   5  20        8.91        9.05     12.22 o 
  -4   6  20       41.92       58.79     15.05 o 
  -3   6  20        0.02        4.91      9.38 o 
  -2   6  20      524.42      591.63     26.83 o 
  -1   6  20      308.12      327.55     19.74 o 
   0   6  20      755.66      733.60     37.41 o 
   1   6  20       55.25       43.63     11.78 o 
   2   6  20       10.36        5.67     10.80 o 
   3   6  20       10.62        3.16     10.03 o 
   4   6  20        0.00        1.20     12.98 o 
  -4   7  20       12.90       11.67     12.65 o 
  -3   7  20      408.46      391.47     26.94 o 
  -2   7  20       96.01      126.09     14.29 o 
  -1   7  20        0.06       -4.58     10.25 o 
   0   7  20      377.89      371.68     23.67 o 
   1   7  20       77.29       81.15     12.00 o 
   2   7  20       27.22       35.89     12.22 o 
   3   7  20        0.10       -4.36     11.89 o 
  -3   8  20       76.85       72.32     15.82 o 
  -2   8  20        2.47      -10.25     11.89 o 
  -1   8  20      107.75       95.33     15.60 o 
   0   8  20      365.68      385.60     16.85 o 
   1   8  20        1.62       18.00      9.82 o 
   2   8  20       62.57       69.26     14.94 o 
   3   8  20        2.94        0.00     11.45 o 
  -3   9  20       52.36       24.98     16.03 o 
  -2   9  20        0.03      -10.69     10.69 o 
  -1   9  20      115.01      119.66     16.36 o 
   0   9  20       44.08       44.45      8.93 o 
   1   9  20      162.02      138.85     19.31 o 
   2   9  20      169.84      200.70     18.54 o 
  -2  10  20       42.80       46.36     13.53 o 
  -1  10  20        3.54       -7.96     13.63 o 
   0  10  20       29.84       39.75     10.18 o 
   1  10  20        4.20       11.56     11.23 o 
  -5   1  21       70.60       97.30     15.71 o 
  -4   1  21      243.46      273.67     22.03 o 
  -3   1  21       41.74       39.81     12.33 o 
  -2   1  21      322.08      259.49     18.98 o 
  -1   1  21       59.99       54.76     11.78 o 
   0   1  21      969.81      879.04     54.43 o 
   1   1  21      254.91      244.66     17.78 o 
   2   1  21      169.63      138.42     15.16 o 
   3   1  21       74.82       86.82     12.98 o 
   4   1  21        2.22      -11.23     11.23 o 
  -5   2  21       20.01       20.83     12.00 o 
  -4   2  21        0.01        0.98     11.56 o 
  -3   2  21       49.56       29.89     13.53 o 
  -2   2  21       46.46       61.95     11.02 o 
  -1   2  21       71.93       69.26     12.00 o 
   0   2  21        6.30       -4.05      6.59 o 
   1   2  21      285.61      269.09     18.54 o 
   2   2  21        3.03       -0.87      7.85 o 
   3   2  21       22.16       23.45     11.02 o 
   4   2  21        3.16      -12.22     12.22 o 
  -5   3  21      162.93      214.77     22.47 o 
  -4   3  21        6.71       11.23     10.58 o 
  -3   3  21      211.65      210.41     18.22 o 
  -2   3  21      835.90      868.57     32.40 o 
  -1   3  21     1045.62     1001.42     31.63 o 
   0   3  21       46.13       61.99     11.78 o 
   1   3  21       56.62       55.19     11.23 o 
   2   3  21        0.02       12.87      6.76 o 
   3   3  21        1.70        2.84      9.82 o 
   4   3  21        0.14       12.11      9.27 o 
  -5   4  21        0.00      -14.51     15.16 o 
  -4   4  21       34.24       50.72     13.42 o 
  -3   4  21      127.23      125.22     17.34 o 
  -2   4  21      773.94      780.87     29.89 o 
  -1   4  21      604.35      578.76     24.54 o 
   0   4  21      242.42      247.41     14.73 o 
   1   4  21      120.01      146.92     13.63 o 
   2   4  21       83.68       89.66     12.87 o 
   3   4  21        0.68        8.94      8.29 o 
   4   4  21        1.68        7.96     12.11 o 
  -4   5  21        0.01        1.09     12.11 o 
  -3   5  21      129.83      115.18     16.36 o 
  -2   5  21       49.20       41.01     11.67 o 
  -1   5  21        0.23       -4.25      9.71 o 
   0   5  21      219.96      214.91     13.37 o 
   1   5  21      134.38      118.13     16.80 o 
   2   5  21       36.55       35.34     11.45 o 
   3   5  21       47.43       37.19     12.87 o 
   4   5  21        0.76        2.40     12.33 o 
  -4   6  21      148.55      196.88     19.74 o 
  -3   6  21        2.31      -11.89     11.89 o 
  -2   6  21       67.87       96.97     15.71 o 
  -1   6  21       34.51       14.29     11.78 o 
   0   6  21       82.13       90.23     17.67 o 
   1   6  21       39.58       47.45     11.78 o 
   2   6  21        0.56        5.89      8.94 o 
   3   6  21        4.33       10.80     10.14 o 
  -4   7  21       12.04       28.91     13.85 o 
  -3   7  21        3.36       -6.54     13.53 o 
  -2   7  21      105.15      130.02     16.36 o 
  -1   7  21       19.52       32.40     11.56 o 
   0   7  21        8.12       15.24     20.29 o 
   1   7  21        3.49        5.89     10.69 o 
   2   7  21       33.92       40.47     11.56 o 
   3   7  21       34.71       33.05     13.09 o 
  -3   8  21      244.21      242.58     22.25 o 
  -2   8  21      106.72       86.50     15.38 o 
  -1   8  21       77.19       69.48     14.18 o 
   0   8  21       47.03       52.78     25.80 o 
   1   8  21       88.04       86.28     14.83 o 
   2   8  21       41.67       55.19     12.22 o 
   3   8  21       44.86       48.21     13.74 o 
  -2   9  21        3.29       -3.38      9.93 o 
  -1   9  21       33.89       46.03     12.87 o 
   0   9  21       26.97       29.64     15.27 o 
   1   9  21        0.26      -11.13     12.33 o 
   2   9  21        0.06       -3.49     12.11 o 
  -1  10  21      127.99      145.18     18.43 o 
   0  10  21       80.99       90.77     11.72 o 
   1  10  21        5.68       12.00     12.65 o 
  -5   0  22       27.82       37.63     15.38 o 
  -4   0  22      108.00      104.28     15.05 o 
  -3   0  22        2.46      -11.13     11.13 o 
  -2   0  22     1701.49     1637.01     41.67 o 
  -1   0  22      457.71      379.26     20.07 o 
   0   0  22     1815.93     1789.55     79.68 o 
   1   0  22       16.81       12.65     13.20 o 
   2   0  22        3.76       -5.13     10.03 o 
   3   0  22       15.14       23.12     10.25 o 
   4   0  22       26.40       47.34     11.78 o 
  -5   1  22      160.76      141.80     21.27 o 
  -4   1  22       74.29       99.59     14.29 o 
  -3   1  22      168.31      158.49     17.67 o 
  -2   1  22       48.70       36.87     11.67 o 
  -1   1  22      712.56      724.59     27.38 o 
   0   1  22       96.26      -54.06    446.50 o 
   1   1  22       52.69       22.25     15.60 o 
   2   1  22        3.12       -9.49     10.14 o 
   3   1  22        6.45        2.95      9.60 o 
   4   1  22       16.05       14.40     14.07 o 
  -5   2  22      121.42      139.83     19.09 o 
  -4   2  22       23.58        7.31     14.51 o 
  -3   2  22      702.73      677.69     29.56 o 
  -2   2  22       18.12       -4.14     12.65 o 
  -1   2  22      310.49      320.25     19.42 o 
   0   2  22      365.93      360.16     28.03 o 
   1   2  22        5.49       -0.76     10.03 o 
   2   2  22      155.04      165.36     15.82 o 
   3   2  22        5.43       19.63     10.80 o 
   4   2  22       10.68       31.30      9.71 o 
  -4   3  22       68.44       30.87     14.18 o 
  -3   3  22       13.47       28.25     12.43 o 
  -2   3  22      317.82      325.92     21.60 o 
  -1   3  22        0.29       -4.91      9.71 o 
   0   3  22       84.89       66.15      8.91 o 
   1   3  22       42.99       27.38     10.47 o 
   2   3  22       15.98       12.54      8.29 o 
   3   3  22        9.19       -6.98     10.36 o 
   4   3  22       22.82       13.63     13.63 o 
  -4   4  22        1.95        1.09     11.13 o 
  -3   4  22       72.03       56.50     14.07 o 
  -2   4  22        0.40      -10.69     10.91 o 
  -1   4  22        0.51       -1.75     10.69 o 
   0   4  22        9.87        0.13      8.29 o 
   1   4  22        4.20       -9.93      9.93 o 
   2   4  22        3.62        4.69     10.36 o 
   3   4  22       41.56       49.63     11.89 o 
   4   4  22        5.66        6.98     13.20 o 
  -4   5  22      129.10      182.59     18.43 o 
  -3   5  22      101.21       71.01     15.82 o 
  -2   5  22        0.72        5.56      8.84 o 
  -1   5  22       72.92       70.79     13.42 o 
   0   5  22       15.77       26.83      7.91 o 
   1   5  22       14.88        2.73      9.82 o 
   2   5  22       15.65       14.62      9.38 o 
   3   5  22        0.95       -7.53     11.13 o 
   4   5  22       73.64       61.74     14.94 o 
  -4   6  22        3.33        4.69     12.22 o 
  -3   6  22        6.48       12.76     11.67 o 
  -2   6  22       29.60       40.25     12.65 o 
  -1   6  22      362.82      363.66     21.60 o 
   0   6  22      217.92      209.75     19.36 o 
   1   6  22        0.00       -9.60      9.60 o 
   2   6  22       39.75       56.06     12.76 o 
   3   6  22        8.62       19.09     11.23 o 
  -3   7  22        0.52        7.85     11.02 o 
  -2   7  22      168.07      171.47     18.65 o 
  -1   7  22      448.02      493.79     25.63 o 
   0   7  22       75.91       69.27     11.76 o 
   1   7  22       82.54       90.10     14.18 o 
   2   7  22       66.03       48.54     14.29 o 
   3   7  22       21.55       37.74     12.33 o 
  -3   8  22        0.02       11.89     11.56 o 
  -2   8  22        0.42        4.47     12.33 o 
  -1   8  22      160.40      163.40     18.11 o 
   0   8  22        0.01        9.27      8.51 o 
   1   8  22        3.72       16.25     12.22 o 
   2   8  22       40.89       49.19     13.53 o 
  -2   9  22        0.16       -5.89     11.23 o 
  -1   9  22       64.30       76.13     15.27 o 
   0   9  22      117.55      118.32     18.05 o 
   1   9  22      294.19      337.15     24.43 o 
   0  10  22        4.04        3.60      9.20 o 
  -4   1  23       22.80       13.85     12.87 o 
  -3   1  23      630.37      689.47     28.80 o 
  -2   1  23       27.00       32.83     10.25 o 
  -1   1  23      281.68      275.09     19.63 o 
   0   1  23      141.43       14.67    317.36 o 
   1   1  23      141.17      118.89     16.25 o 
   2   1  23      181.07      168.41     17.45 o 
   3   1  23        4.08       23.23     10.14 o 
   4   1  23       28.32       32.18     13.09 o 
  -4   2  23      253.04      266.80     22.91 o 
  -3   2  23      282.12      283.38     20.83 o 
  -2   2  23      393.20      353.41     21.49 o 
  -1   2  23        0.13       -1.64      9.49 o 
   0   2  23        0.71       -6.82      6.82 o 
   1   2  23       21.80       17.02     10.25 o 
   2   2  23       42.09       31.30     12.65 o 
   3   2  23       28.80       41.99     11.67 o 
   4   2  23        0.47       25.52     10.14 o 
  -4   3  23       65.73       52.90     15.71 o 
  -3   3  23        1.92      -10.80     11.34 o 
  -2   3  23      116.12      130.45     16.36 o 
  -1   3  23       79.12       64.90     11.23 o 
   0   3  23      305.75      309.01     14.34 o 
   1   3  23        7.66       14.83      7.42 o 
   2   3  23       49.39       30.10     12.11 o 
   3   3  23       49.16       42.87     13.96 o 
   4   3  23        5.76        0.00     11.23 o 
  -4   4  23       33.57       39.70     13.53 o 
  -3   4  23        6.83       -9.16     11.56 o 
  -2   4  23        1.30      -10.80     10.80 o 
  -1   4  23      105.15      147.03     14.62 o 
   0   4  23      152.62      125.80     10.82 o 
   1   4  23        0.25       11.78      8.07 o 
   2   4  23       66.77       55.52     13.42 o 
   3   4  23       28.14       25.85     13.42 o 
   4   4  23       11.11       18.22     14.07 o 
  -4   5  23        0.28      -14.07     14.40 o 
  -3   5  23      301.69      318.72     22.14 o 
  -2   5  23        0.19        0.00     10.14 o 
  -1   5  23       18.67       23.12     10.25 o 
   0   5  23        4.27        2.51      7.85 o 
   1   5  23        8.17       13.31     10.69 o 
   2   5  23       85.43       80.06     15.38 o 
   3   5  23        0.91        1.09     12.33 o 
  -3   6  23       45.24       23.23     16.14 o 
  -2   6  23       72.31       73.63     14.83 o 
  -1   6  23       95.66       74.28     16.36 o 
   0   6  23       16.32       24.24      9.60 o 
   1   6  23       51.59       37.85     13.85 o 
   2   6  23       22.04       20.18     12.00 o 
   3   6  23       97.31      108.31     16.03 o 
  -3   7  23       73.58       78.97     14.62 o 
  -2   7  23       53.92       86.39     14.83 o 
  -1   7  23       40.03       47.67     15.38 o 
   0   7  23      348.43      374.94     19.91 o 
   1   7  23        7.67       13.74     12.98 o 
   2   7  23        7.23       26.94      9.16 o 
  -2   8  23      222.21      231.68     22.80 o 
  -1   8  23      169.00      152.05     20.18 o 
   0   8  23       25.26       13.18     11.25 o 
   1   8  23      226.97      254.58     21.60 o 
   2   8  23       11.87       24.98     11.02 o 
  -1   9  23        0.02      -12.11     12.11 o 
   0   9  23        7.67       -2.83     12.27 o 
   1   9  23       25.34       10.80     15.60 o 
  -4   0  24        0.29       24.32     11.02 o 
  -3   0  24      116.00      111.37     15.60 o 
  -2   0  24      198.22      257.20     19.42 o 
  -1   0  24       79.13       60.86     13.53 o 
   0   0  24      128.25      124.32     19.13 o 
   1   0  24      830.23      700.37     29.12 o 
   2   0  24        0.04        0.98      9.60 o 
   3   0  24       42.41       24.11     12.54 o 
   4   0  24       72.66       68.94     20.51 o 
  -4   1  24      231.32      250.55     21.27 o 
  -3   1  24        8.26       17.78     11.67 o 
  -2   1  24       26.02        7.31     10.91 o 
  -1   1  24       87.86       37.85     13.20 o 
   0   1  24      508.58      449.94     54.21 o 
   1   1  24       16.39       -3.49     12.87 o 
   2   1  24      112.77       97.95     15.82 o 
   3   1  24        0.49       -9.49     10.47 o 
   4   1  24        2.40        8.40     13.74 o 
  -4   2  24      110.99      115.62     19.63 o 
  -3   2  24      148.80      148.56     18.22 o 
  -2   2  24       13.71      -12.87     12.87 o 
  -1   2  24      198.46      226.66     17.78 o 
   0   2  24       91.86       91.84      9.84 o 
   1   2  24      116.71      131.00     13.74 o 
   2   2  24        5.05        2.95      9.93 o 
   3   2  24        1.05       17.12     10.03 o 
   4   2  24       49.34       63.92     14.40 o 
  -4   3  24       45.08       41.23     13.74 o 
  -3   3  24       22.84       26.72     11.89 o 
  -2   3  24      313.34      298.21     22.03 o 
  -1   3  24        6.55        4.47      9.60 o 
   0   3  24      148.22      149.78     12.22 o 
   1   3  24       43.62       45.05     11.56 o 
   2   3  24      107.28       80.93     16.14 o 
   3   3  24        0.31       10.91     12.11 o 
  -4   4  24       17.06        2.40     14.18 o 
  -3   4  24       66.75       61.30     15.05 o 
  -2   4  24       39.99       34.14     12.87 o 
  -1   4  24       11.17       21.38     10.69 o 
   0   4  24        3.47        5.14      7.63 o 
   1   4  24       43.11       47.56     12.00 o 
   2   4  24       59.91       54.97     13.63 o 
   3   4  24        0.11       -1.09     11.23 o 
  -4   5  24       79.15      100.79     18.54 o 
  -3   5  24        1.60       11.02     11.02 o 
  -2   5  24       36.71       45.70     11.56 o 
  -1   5  24       74.83       88.35     15.60 o 
   0   5  24       37.91       36.19      9.60 o 
   1   5  24       60.88       54.54     13.31 o 
   2   5  24        7.61       -5.24     11.67 o 
   3   5  24       52.50       59.23     15.93 o 
  -3   6  24      160.68      161.65     19.31 o 
  -2   6  24       48.21       60.76     13.63 o 
  -1   6  24       93.16       98.93     15.05 o 
   0   6  24       97.11      111.05     11.46 o 
   1   6  24      211.98      211.39     19.09 o 
   2   6  24        1.93       -3.38     10.69 o 
   3   6  24        4.47        3.60     12.76 o 
  -3   7  24       18.40       28.91     11.45 o 
  -2   7  24       27.80       35.99     13.31 o 
  -1   7  24        0.00       -3.27     12.54 o 
   0   7  24      209.48      198.88     27.38 o 
   1   7  24      112.93       93.48     16.58 o 
   2   7  24        0.51       -1.20     11.67 o 
  -2   8  24       31.59       41.67     14.83 o 
  -1   8  24       21.62       22.91     12.98 o 
   0   8  24       38.84       40.17      9.97 o 
   1   8  24       85.51       89.77     17.12 o 
   0   9  24      122.89      126.80     15.22 o 
  -4   1  25      140.84      180.85     20.18 o 
  -3   1  25       34.34       15.49     13.74 o 
  -2   1  25       86.48       73.30     13.20 o 
  -1   1  25      247.12      231.46     19.85 o 
   0   1  25       21.51     -208.65    376.64 o 
   1   1  25        5.90       -6.54     11.34 o 
   2   1  25       15.18       18.00     10.91 o 
   3   1  25       19.93        2.18     13.85 o 
  -4   2  25        6.11      -13.20     13.20 o 
  -3   2  25      246.36      239.97     20.62 o 
  -2   2  25       64.41       75.37     12.54 o 
  -1   2  25       92.51       76.46     14.62 o 
   0   2  25       22.83       18.04      9.60 o 
   1   2  25       88.19       80.28     14.62 o 
   2   2  25        0.05      -11.34     11.34 o 
   3   2  25       15.04        3.38     13.20 o 
  -4   3  25       20.04        9.49     14.07 o 
  -3   3  25      116.64       83.55     16.80 o 
  -2   3  25        6.66       12.87     11.13 o 
  -1   3  25        0.21       -1.85     10.03 o 
   0   3  25       66.10       54.26      9.21 o 
   1   3  25      129.60      133.40     16.36 o 
   2   3  25       55.52       47.56     12.33 o 
   3   3  25       18.49       37.52     10.58 o 
  -3   4  25       20.29        5.56     13.20 o 
  -2   4  25       12.95       23.45     10.91 o 
  -1   4  25       20.97       11.67     11.45 o 
   0   4  25       14.30       24.77      7.89 o 
   1   4  25       25.19       30.98     10.47 o 
   2   4  25       75.23       72.43     14.07 o 
   3   4  25       35.74       30.32     12.22 o 
  -3   5  25       31.01       27.38     15.05 o 
  -2   5  25      105.01      100.79     15.60 o 
  -1   5  25      131.44      143.33     17.12 o 
   0   5  25       81.15       78.93     15.11 o 
   1   5  25       14.97       34.25     10.91 o 
   2   5  25        1.58       11.02     10.03 o 
   3   5  25        3.77       10.91     11.67 o 
  -3   6  25      115.81      103.51     19.20 o 
  -2   6  25       93.56      112.13     15.82 o 
  -1   6  25        5.86        9.60     10.91 o 
   0   6  25       52.12       27.37     24.87 o 
   1   6  25        5.39        0.00     11.02 o 
   2   6  25        0.05      -11.34     11.34 o 
  -2   7  25       56.27       53.67     13.85 o 
  -1   7  25       37.18       24.76     12.76 o 
   0   7  25       35.26       30.68     13.45 o 
   1   7  25       95.29      145.40     18.65 o 
   2   7  25        4.47       24.21     10.80 o 
  -1   8  25       19.06       16.69     13.20 o 
   0   8  25       96.37      100.07     17.18 o 
   1   8  25       25.16        1.20     16.25 o 
  -4   0  26      403.01      394.74     28.69 o 
  -3   0  26        0.07       -3.27     10.36 o 
  -2   0  26        0.19        7.96      7.85 o 
  -1   0  26        2.03      -11.02     11.02 o 
   0   0  26        4.99       13.67     14.46 o 
   1   0  26      145.49      186.19     21.27 o 
   2   0  26       70.87       60.43     13.63 o 
   3   0  26      118.65      119.11     18.65 o 
  -4   1  26       67.14       50.28     16.58 o 
  -3   1  26       33.45       58.36     13.20 o 
  -2   1  26        7.36       30.00      9.16 o 
  -1   1  26        2.68        3.82     11.89 o 
   0   1  26       81.11       -9.72     65.94 o 
   1   1  26        3.02      -20.94     20.94 o 
   2   1  26        3.73        9.38     11.02 o 
   3   1  26        3.58      -16.03     16.03 o 
  -4   2  26       59.11       58.14     17.78 o 
  -3   2  26       30.06       19.63     13.42 o 
  -2   2  26       29.12       28.36     12.33 o 
  -1   2  26      111.07      113.44     15.71 o 
   0   2  26       85.37       86.92     15.38 o 
   1   2  26      244.51      202.44     19.09 o 
   2   2  26       73.50       65.66     13.09 o 
   3   2  26        7.14        2.29     12.87 o 
  -3   3  26       24.30       33.49     13.09 o 
  -2   3  26        7.47       20.72     10.91 o 
  -1   3  26       58.29       85.30     12.65 o 
   0   3  26       29.20       26.15      7.67 o 
   1   3  26        0.36      -12.11     12.11 o 
   2   3  26        0.10       -5.45     11.56 o 
   3   3  26        0.03        5.89     11.13 o 
  -3   4  26       15.39        9.16     12.98 o 
  -2   4  26       82.90       86.50     14.94 o 
  -1   4  26       54.40       54.21     13.20 o 
   0   4  26       47.54       46.84     11.67 o 
   1   4  26        6.14       19.85     10.25 o 
   2   4  26        5.74       24.54     10.47 o 
   3   4  26       37.31       31.63     13.74 o 
  -3   5  26      118.72      128.16     18.87 o 
  -2   5  26        3.44        6.65     10.47 o 
  -1   5  26       59.67       63.81     14.51 o 
   0   5  26       55.88       53.34     10.20 o 
   1   5  26        1.00       -8.73     10.47 o 
   2   5  26        0.01      -10.36     10.36 o 
  -2   6  26       30.58       24.32     14.29 o 
  -1   6  26        0.66       17.78     10.47 o 
   0   6  26       61.82       53.42     19.31 o 
   1   6  26        6.14        4.58     12.33 o 
   2   6  26        4.33       -3.60     12.65 o 
  -2   7  26        0.36      -11.34     11.34 o 
  -1   7  26       65.19       54.97     15.38 o 
   0   7  26       22.91       34.94     31.41 o 
   1   7  26        7.30        7.20     14.29 o 
  -3   1  27       27.01       56.39     12.43 o 
  -2   1  27        1.67       20.94     10.36 o 
  -1   1  27       29.29       25.09     10.47 o 
   0   1  27       69.71       43.58     50.39 o 
   1   1  27      119.04      121.40     17.78 o 
   2   1  27        0.01       -4.36      9.38 o 
   3   1  27      122.68      164.38     20.07 o 
  -3   2  27       20.52       -3.38     14.07 o 
  -2   2  27       23.02        8.51     12.00 o 
  -1   2  27        0.19       -4.04      9.16 o 
   0   2  27       26.52       22.17     13.14 o 
   1   2  27        5.56      -12.22     12.22 o 
   2   2  27        0.26        4.47     11.13 o 
   3   2  27        1.27       -7.31     12.65 o 
  -3   3  27       21.10       22.14     12.76 o 
  -2   3  27      167.19      171.36     18.32 o 
  -1   3  27       15.05       11.45     11.34 o 
   0   3  27      127.91      105.79     12.42 o 
   1   3  27       42.84       59.66     14.07 o 
   2   3  27        9.02      -12.65     12.65 o 
  -3   4  27      112.90      166.12     16.58 o 
  -2   4  27       17.28        3.38     12.98 o 
  -1   4  27       76.28       95.44     13.85 o 
   0   4  27       29.37       13.10     10.00 o 
   1   4  27       33.29       35.12     13.20 o 
   2   4  27        6.18        4.69     12.33 o 
  -2   5  27       57.01       69.37     14.94 o 
  -1   5  27        7.31        4.47     12.11 o 
   0   5  27       69.67      106.32      9.75 o 
   1   5  27        0.11        6.76      9.60 o 
   2   5  27        3.50       -1.20     10.91 o 
  -2   6  27        3.11      -12.00     12.00 o 
  -1   6  27       41.08       56.94     14.29 o 
   0   6  27       23.94       21.70      9.66 o 
   1   6  27        3.24      -11.78     11.78 o 
   0   7  27       76.50       65.46     11.56 o 
  -3   0  28       20.39       17.56     12.65 o 
  -2   0  28        7.08       -1.09     10.36 o 
  -1   0  28       44.71       44.18     12.33 o 
   0   0  28       11.53       14.25     21.43 o 
   1   0  28       70.90       87.15     17.23 o 
   2   0  28       14.54       30.87     12.98 o 
  -3   1  28       11.89       -7.09     14.40 o 
  -2   1  28       14.80       14.29     11.45 o 
  -1   1  28       16.40        9.49     11.67 o 
   0   1  28        2.79      -73.15    123.31 o 
   1   1  28       10.25      -27.05     27.05 o 
   2   1  28        0.09      -15.27     15.27 o 
  -3   2  28      154.60      144.09     18.54 o 
  -2   2  28       13.07       31.20     11.78 o 
  -1   2  28        4.08      -11.89     11.89 o 
   0   2  28      194.07      187.61     14.34 o 
   1   2  28       87.12       88.57     17.02 o 
   2   2  28        7.76       17.45     13.20 o 
  -3   3  28       13.80        4.80     13.20 o 
  -2   3  28       29.34       31.74     12.65 o 
  -1   3  28       24.24       28.36     13.42 o 
   0   3  28       35.92       35.75     10.01 o 
   1   3  28        2.04       18.98      9.82 o 
   2   3  28       76.17       80.50     15.38 o 
  -2   4  28       71.93       97.84     16.14 o 
  -1   4  28       18.43       24.65     10.91 o 
   0   4  28       71.46       80.67     10.60 o 
   1   4  28        6.51       10.36     12.11 o 
   2   4  28        9.53        8.51     10.36 o 
  -2   5  28        1.98        3.60     12.33 o 
  -1   5  28       35.46       40.69     14.18 o 
   0   5  28        4.26       -6.70      9.67 o 
   1   5  28        1.42       -9.49     11.13 o 
  -1   6  28       17.46       19.42     12.43 o 
   0   6  28       84.06       88.08     13.20 o 
  -2   1  29        0.22       10.36      9.93 o 
  -1   1  29        0.02       -4.47      9.93 o 
   0   1  29       90.54       99.62     11.53 o 
   1   1  29       58.57       49.85     15.60 o 
   2   1  29       62.46       64.90     15.82 o 
  -2   2  29       22.16       -6.98     13.96 o 
  -1   2  29        0.13        4.47     12.43 o 
   0   2  29       24.39      -35.73     71.99 o 
   1   2  29       12.42       -4.58     13.53 o 
   2   2  29        0.09       -4.80     14.07 o 
  -2   3  29       40.55       35.56     14.18 o 
  -1   3  29       85.73      109.84     15.60 o 
   0   3  29       44.82       31.69     10.45 o 
   1   3  29        3.46      -14.83     14.83 o 
  -2   4  29        1.19       -7.31     13.31 o 
  -1   4  29       10.54        3.49     12.43 o 
   0   4  29        5.91       19.97      9.36 o 
   1   4  29       35.72       40.79     14.29 o 
  -1   5  29       40.25       52.25     14.29 o 
   0   5  29       34.31       55.50     10.00 o 
  -2   0  30       13.41        6.00     11.34 o 
  -1   0  30        3.36       26.61     11.67 o 
   0   0  30      100.41      101.62     13.26 o 
   1   0  30       54.73       69.92     14.18 o 
  -2   1  30        0.17        9.60     11.56 o 
  -1   1  30       24.17       25.52     12.65 o 
   0   1  30       14.10      -87.46    104.11 o 
   1   1  30        0.15      -20.72     20.72 o 
  -2   2  30        4.94        2.40     13.74 o 
  -1   2  30      106.25      128.16     18.00 o 
   0   2  30       80.26       78.09     17.02 o 
   1   2  30        0.78      -13.74     13.74 o 
  -1   3  30        0.25        1.20     11.02 o 
   0   3  30       25.14       22.64     26.83 o 
   0   1  31       77.68       78.86     12.76 o 
                                                 
